# Supplementary material for: Characterization of a KDM5 small molecule inhibitor with antiviral activity against hepatitis B virus
Source: PLoS One. 2022 Dec 7;17(12):e0271145. doi: 10.1371/journal.pone.0271145 (PMC9728921; doi:10.1371/journal.pone.0271145)
Supplement: S1 Data — (XLSX) [file pone.0271145.s002.xlsx]

## Sheet: KDM5_logFC_FDR_annot
Gene	Description	logFC.D1_0.03uM	logFC.D1_0.3uM	logFC.D1_10uM	logFC.D3_0.03uM	logFC.D3_0.3uM	logFC.D3_10uM	logFC.D10_0.03uM	logFC.D10_0.3uM	logFC.D10_10uM	logFC.D13_0.03uM	logFC.D13_0.3uM	logFC.D13_10uM	FDR.D1_0.03uM	FDR.D1_0.3uM	FDR.D1_10uM	FDR.D3_0.03uM	FDR.D3_0.3uM	FDR.D3_10uM	FDR.D10_0.03uM	FDR.D10_0.3uM	FDR.D10_10uM	FDR.D13_0.03uM	FDR.D13_0.3uM	FDR.D13_10uM
FLJ00104	Homo sapiens mRNA for FLJ00104 protein, partial cds	-5.07046	-3.68656	-1.93814	-0.918452	2.92955	2.41479	-3.04378	0.117777	-0.261421	-0.210195	0.770209	-1.09261	0.451878	0.625389	0.630622	0.999967	0.33835	0.266551	0.999268	0.9701	0.893494	0.99998	0.662618	0.509514
AJ420422	Homo sapiens GCDRP mRNA, complete cds	-5.03392	-0.00971121	-0.0762444	-0.0163827	-0.145579	0.182985	0.805516	0.836984	-0.615568	1.45181	-3.17121	0.778889	0.815451	0.999214	0.993175	0.999967	0.989549	0.959017	0.999268	0.832915	0.822979	0.99998	0.225482	0.698899
RAB4B-EGLN2	Homo sapiens RAB4B-EGLN2 readthrough (NMD candidate) (RAB4B-EGLN2), non-coding RNA	-4.69542	-3.40331	-4.03183	-1.90695	-0.796949	-3.84547	-3.67078	-2.79597	-3.57255	-3.55968	-2.28035	4.16439	0.91911	0.999213	0.652541	0.999967	0.935206	0.394047	0.999268	0.633548	0.365874	0.99998	0.599595	0.1531
MIR22HG	Homo sapiens MIR22 host gene (non-protein coding) (MIR22HG)	-4.40462	-4.09738	-0.925871	1.84497	4.44824	0.0233922	7.5952	3.45032	3.19045	1.17509	-0.913949	-1.29408	0.942705	0.999213	0.931547	0.999967	0.615625	0.997664	0.999268	0.705533	0.612282	0.99998	0.842895	0.744575
ZNF658B	Homo sapiens zinc finger protein 658B, pseudogene (ZNF658B), non-coding RNA	-4.39216	-1.58626	2.65223	2.19902	-2.60542	1.20845	6.05899	1.94821	1.81212	0.910763	-3.42193	-5.09208	0.941355	0.999213	0.715639	0.999967	0.724466	0.759165	0.999268	0.789562	0.714787	0.99998	0.313433	0.123788
URGCP-MRPS24	Homo sapiens URGCP-MRPS24 readthrough (URGCP-MRPS24), mRNA	-4.08629	-3.73361	-3.9391	-1.83409	-3.55977	-3.60812	-4.34894	-2.25154	-4.76663	-3.55086	-2.37045	-3.93871	0.483503	0.426423	0.162192	0.999967	0.227636	0.0866297	0.999268	0.389897	0.0344611	0.99998	0.165982	0.0229885
DIO3OS	SubName: Full=Uterine-derived 14 kDa protein	-3.73363	-2.30521	-5.77544	4.38062	-0.00516521	-0.0430362	0.0662519	1.39894	-0.353514	-0.0763595	-0.295577	-0.472788	0.634257	0.870954	0.0711516	0.999967	0.999904	0.991649	0.999268	0.737569	0.913652	0.99998	0.915616	0.839889
MIR100HG	Homo sapiens mir-100-let-7a-2 cluster host gene (non-protein coding) (MIR100HG), non-coding RNA	-3.61853	-0.45171	-1.78845	-1.78774	-1.37507	-0.610161	-0.970174	-1.41179	-1.61779	0.359759	-1.48528	-0.799998	0.491747	0.999213	0.391886	0.999967	0.476126	0.658851	0.999268	0.426552	0.200965	0.99998	0.231561	0.409188
ATP6V1G2-DDX39B	Homo sapiens ATP6V1G2-DDX39B readthrough (NMD candidate) (ATP6V1G2-DDX39B), non-coding RNA	-3.58902	-0.127679	0.111167	-2.51984	0.611904	2.79452	-0.622036	-4.13029	0.0255864	-0.56569	-5.02283	1.3172	0.918574	0.999213	0.992746	0.999967	0.948488	0.362571	0.999268	0.249679	0.993028	0.99998	0.0677032	0.521993
NDUFA4L2	Homo sapiens NADH dehydrogenase (ubiquinone) 1 alpha subcomplex, 4-like 2 (NDUFA4L2), mRNA	-3.43297	-0.430947	-0.129911	-0.52247	1.2846	0.690889	0.652868	1.25332	1.92475	1.86578	2.01947	1.89074	0.30209	0.999213	0.982902	0.999967	0.724001	0.767526	0.999268	0.603801	0.231407	0.99998	0.15192	0.148631
DQ786304	Homo sapiens full length insert cDNA clone ZC65G07	-3.27142	-0.588844	-3.46256	-1.27893	0.578697	2.24941	-1.47902	-1.72183	-1.06073	-1.2421	1.07276	-2.66499	0.94839	0.999213	0.691669	0.999967	0.966946	0.618112	0.999268	0.797024	0.810461	0.99998	0.795797	0.478764
SNURF	Homo sapiens SNRPN upstream reading frame (SNURF)	-3.1665	-2.59151	-4.28456	-3.55166	-2.46844	-0.671733	0.159642	-2.44293	-3.01919	-2.65972	-2.86344	-0.543305	0.78992	0.888507	0.212246	0.999967	0.422417	0.757507	0.999268	0.38443	0.152799	0.99998	0.139962	0.739072
AK095081	Homo sapiens cDNA FLJ37762 fis, clone BRHIP2024347, weakly similar to GALECTIN-3	-3.12185	0.362577	-1.09288	-0.00791054	0.117374	-1.20255	0.237453	-0.00458544	-2.74674	-0.703607	-2.62875	-3.64696	0.184593	0.999213	0.644345	0.999967	0.972518	0.307512	0.999268	0.997597	0.0493711	0.99998	0.0126084	0.000633488
PKD2L1	Homo sapiens polycystic kidney disease 2-like 1 (PKD2L1)	-2.78723	-0.035836	-0.418618	-0.84001	-0.00822967	1.80626	-0.739033	1.28667	2.47777	-0.708447	2.03699	0.700061	0.64882	0.999213	0.926673	0.999967	0.999904	0.17438	0.999268	0.548026	0.070691	0.99998	0.098325	0.566404
PMSP	Homo sapiens mRNA for Papillomavirus minor structural protein interacting protein (PMSP gene)	-2.7283	-0.695704	-0.465318	1.84896	2.21246	3.86173	-2.68215	-0.622599	-3.10191	-0.229048	-2.10089	-2.2781	0.977927	0.999213	0.977386	0.999967	0.77744	0.303144	0.999268	0.923577	0.437421	0.99998	0.553039	0.463022
TRIM39-RPP21	Homo sapiens TRIM39-RPP21 readthrough (TRIM39-RPP21), mRNA	-2.64647	-0.574958	0.149865	0.624876	-0.0951466	0.871514	0.0662519	4.38362	5.31251	-0.176193	-0.451542	1.19484	0.975219	0.999213	0.992746	0.999967	0.998258	0.84295	0.999268	0.369379	0.129869	0.99998	0.903477	0.671243
AK127224	Homo sapiens cDNA FLJ45291 fis, clone BRHIP3002920	-2.63584	-3.96707	-3.01316	-0.621886	0.920859	-0.597873	1.5503	2.52966	2.67287	-2.91864	-0.176481	-0.320974	0.94839	0.871852	0.643031	0.999967	0.917278	0.896127	0.999268	0.59112	0.413521	0.99998	0.950752	0.895619
SV2A	Homo sapiens synaptic vesicle glycoprotein 2A (SV2A), mRNA	-2.58144	-0.670227	-1.19777	-1.3283	1.50345	0.0844657	3.01746	4.2755	4.89434	0.0734717	3.2752	3.10806	0.813289	0.999213	0.783086	0.999967	0.622392	0.975507	0.999268	0.0513575	0.00508091	0.99998	0.0119803	0.00991254
C17orf65	Homo sapiens chromosome 17 open reading frame 65, mRNA (cDNA clone MGC:15891 IMAGE:3530891), complete cds	-2.53716	-3.69033	-2.43622	-2.52092	-1.01695	-2.77121	-1.89475	-0.152183	-0.757941	-3.14408	-3.36332	-2.3993	0.93842	0.794587	0.628031	0.999967	0.85346	0.319281	0.999268	0.975906	0.81008	0.99998	0.179426	0.270925
SCUBE2	Homo sapiens signal peptide, CUB domain, EGF-like 2 (SCUBE2)	-2.53445	-1.09824	0.167693	-0.770767	0.345707	0.974658	1.40456	3.8488	5.064	2.23394	5.18993	6.08277	0.847621	0.999213	0.983116	0.999967	0.944622	0.59355	0.999268	0.0502382	0.00140703	0.99998	0.00112227	6.11333e-05
WTH3DI	Homo sapiens RAB6C-like (WTH3DI), mRNA	-2.48431	-1.42435	-0.0872703	-1.08749	0.154541	0.963609	0.284695	0.835018	1.78432	1.01963	2.59044	3.0726	0.687983	0.983969	0.98738	0.999967	0.969252	0.469257	0.999268	0.662961	0.135544	0.99998	0.0268927	0.0044909
ERC2	Homo sapiens ELKS/RAB6-interacting/CAST family member 2 (ERC2), mRNA	-2.45281	-2.89053	-1.87404	0.169302	1.08938	0.528516	-0.699182	-0.616587	0.827582	-0.180459	0.847448	1.6128	0.789033	0.593885	0.547823	0.999967	0.746028	0.810319	0.999268	0.800815	0.580311	0.99998	0.523179	0.149966
RP11-290F20.1:ENSG00000203999		-2.44424	-2.46594	-2.31087	-1.30465	0.89644	1.33559	-1.53523	-1.03878	-1.02533	-2.73524	1.01699	-3.48053	0.944339	0.999213	0.66592	0.999967	0.901554	0.674976	0.999268	0.843063	0.762421	0.99998	0.658428	0.111062
LINC00338	Homo sapiens long intergenic non-protein coding RNA 338 (LINC00338), non-coding RNA	-2.38451	-2.20629	-1.97457	0.111348	-0.0776313	0.375201	0.847495	-0.359268	-1.06396	-0.939844	-4.60771	-5.46975	0.882458	0.969028	0.643031	0.999967	0.991619	0.845716	0.999268	0.901273	0.539818	0.99998	0.00662987	0.00113521
BRCA2	Homo sapiens breast cancer 2, early onset (BRCA2), mRNA	-2.37992	0.257343	-0.263843	0.195613	-0.442363	0.0659496	0.201465	0.133456	0.0273305	0.607681	0.574497	0.86736	0.30209	0.999213	0.921671	0.999967	0.803363	0.955151	0.999268	0.926086	0.9758	0.99998	0.452435	0.183649
POC1B-GALNT4	Homo sapiens POC1B-GALNT4 readthrough (POC1B-GALNT4)	-2.3538	-2.27757	2.69138	-0.0658058	-0.0039214	-0.0417924	-5.98043	-0.41946	-6.4002	0.291452	1.63438	0.175274	0.988824	0.999213	0.777898	0.999967	0.999904	0.99537	0.999268	0.939673	0.132969	0.99998	0.59568	0.954944
AK123771	Homo sapiens cDNA FLJ35597 fis, clone SPLEN2008164	-2.32981	-1.72473	-1.51215	-0.394663	-1.3869	0.395381	1.43968	2.08321	4.322	-0.261467	3.28358	3.61065	0.817855	0.986376	0.692686	0.999967	0.661201	0.852588	0.999268	0.357515	0.00680553	0.99998	0.0186862	0.00527617
IGSF10	Homo sapiens immunoglobulin superfamily, member 10 (IGSF10)	-2.32083	-1.65225	-1.49867	-0.0343393	-0.0201125	1.95195	0.60788	0.583942	1.88541	0.672365	2.15571	2.83497	0.591802	0.800654	0.487376	0.999967	0.999904	0.064964	0.999268	0.720167	0.0565101	0.99998	0.0196285	0.0009991
GCOM1	Homo sapiens GRINL1A complex locus 1 (GCOM1)	-2.28228	-1.59112	-2.01709	-0.413916	0.660458	-2.22051	1.14128	-0.363393	-1.82815	2.04623	1.73746	3.06814	0.944339	0.999213	0.705239	0.999967	0.921567	0.479995	0.999268	0.925385	0.434301	0.99998	0.415158	0.0920292
BX537634	Homo sapiens cDNA FLJ33389 fis, clone BRACE2006871	-2.28099	-2.65605	-0.4389	0.592601	-0.560154	-2.02936	-0.0720193	-1.89444	-0.575027	-1.62036	0.936894	1.22689	0.988824	0.999213	0.977331	0.999967	0.959032	0.62263	0.999268	0.729709	0.878472	0.99998	0.799856	0.68556
RP11-1186N24.5:ENSG00000270580		-2.27498	0.244493	-0.207379	1.39085	2.31608	3.28149	-2.98409	-0.930921	-1.31723	5.22192	0.989707	4.3755	0.918574	0.999213	0.973037	0.999967	0.408944	0.0610712	0.999268	0.668269	0.37948	0.99998	0.790189	0.0830855
KCNG1	Homo sapiens potassium voltage-gated channel, subfamily G, member 1 (KCNG1), mRNA	-2.26251	-1.43233	-1.26462	-1.08511	0.940698	0.0260409	-0.0648525	2.34448	4.23638	-1.79139	1.36556	2.97647	0.798957	0.999213	0.720731	0.999967	0.73531	0.990936	0.999268	0.205461	0.00232852	0.99998	0.242559	0.00425555
AK307870	Homo sapiens cDNA, FLJ97818	-2.25289	0.989246	0.903168	0.0225905	0.268379	0.0941866	0.186382	-0.237477	-0.533312	-0.169261	-0.323957	0.262902	0.522981	0.87336	0.565312	0.999967	0.886412	0.930525	0.999268	0.854204	0.503076	0.99998	0.647842	0.660583
FAM69C	Homo sapiens family with sequence similarity 69, member C (FAM69C), mRNA	-2.23876	0.297794	-0.190453	-1.90883	-0.540472	1.06674	2.18459	1.68235	2.1845	-1.52033	0.553628	-1.12115	0.891816	0.999213	0.982152	0.999967	0.922149	0.6271	0.999268	0.586527	0.299285	0.99998	0.761009	0.474324
ICAM5	Homo sapiens intercellular adhesion molecule 5, telencephalin (ICAM5), mRNA	-2.22541	0.0782725	-0.543387	-0.955264	1.28673	1.42353	1.13324	1.09825	2.23601	0.307969	2.95756	3.61377	0.792507	0.999213	0.899718	0.999967	0.565527	0.288685	0.999268	0.575587	0.07666	0.99998	0.00793886	0.000555452
GOLGA6A	Homo sapiens golgin A6 family, member A (GOLGA6A), mRNA	-2.20837	-0.242695	-1.48571	-0.412048	1.60999	1.56948	0.991603	1.20149	1.97059	0.593534	-0.0350093	1.37861	0.748219	0.999213	0.570456	0.999967	0.29291	0.146379	0.999268	0.597843	0.187941	0.99998	0.981522	0.170013
SRRM3	Homo sapiens serine/arginine repetitive matrix 3 (SRRM3), mRNA	-2.13832	-0.341557	-1.17006	0.801576	2.55334	4.04131	3.93876	5.82547	5.43569	0.612844	4.25404	4.40264	0.986671	0.999213	0.897242	0.999967	0.610013	0.142797	0.999268	0.118164	0.0617574	0.99998	0.0666612	0.0388644
CTC-273B12.8:ENSG00000269751		-2.11605	0.250791	-0.922933	0.253892	0.771769	-0.143409	2.68186	3.24222	2.64029	0.0961182	0.0511288	0.871655	0.92685	0.999213	0.870983	0.999967	0.848351	0.955944	0.999268	0.169172	0.151024	0.99998	0.976087	0.512357
PKIA	Homo sapiens protein kinase (cAMP-dependent, catalytic) inhibitor alpha (PKIA)	-2.10596	-1.66176	-2.51716	-0.00207679	1.3786	2.45716	-0.317772	0.915582	1.11284	0.0133307	0.231453	1.29834	0.688032	0.826959	0.173615	0.999967	0.467718	0.0308443	0.999268	0.53605	0.278694	0.99998	0.833896	0.119314
LOC284023	Homo sapiens uncharacterized LOC284023 (LOC284023), non-coding RNA	-2.09261	-3.12566	-4.71092	1.53057	1.58288	-0.0814883	1.68128	3.21747	4.25498	3.55403	3.01065	3.3649	0.986671	0.999213	0.483484	0.999967	0.844884	0.989204	0.999268	0.556061	0.249509	0.99998	0.365668	0.248668
JQ733905	Homo sapiens cDNA FLJ43016 fis, clone BRTHA2016543	-2.08713	-0.61842	-0.629838	-1.33326	-0.534389	-2.14343	-0.314479	-1.85309	-0.245373	0.210944	-0.823386	-1.62945	0.135045	0.999213	0.70285	0.999967	0.77171	0.134274	0.999268	0.434314	0.849417	0.99998	0.374007	0.113558
EPO	Homo sapiens erythropoietin (EPO), mRNA	-2.06528	0.537367	0.0324548	-1.89792	1.23571	0.899327	-0.20822	1.00658	1.16205	1.09139	1.9025	0.556597	0.941355	0.999213	0.995621	0.999967	0.809898	0.755939	0.999268	0.769611	0.606203	0.99998	0.26478	0.742911
P2RY11	Homo sapiens purinergic receptor P2Y, G-protein coupled, 11 (P2RY11), mRNA	-2.01579	-5.64004	-3.41615	-0.0670496	-0.00516521	3.6187	1.35072	-1.94157	0.677297	-0.0763595	-0.295577	-0.472788	0.974755	0.585437	0.56762	0.999967	0.999904	0.276671	0.999268	0.716877	0.847814	0.99998	0.936662	0.881094
CTSE	Homo sapiens cathepsin E (CTSE)	-1.99964	-0.424187	-0.993746	0.113426	0.430793	1.65425	1.74962	3.21429	5.21841	0.254521	3.49533	5.32448	0.94839	0.999213	0.876669	0.999967	0.955768	0.525947	0.999268	0.287672	0.0164678	0.99998	0.0628958	0.00214564
HTRA3	Homo sapiens HtrA serine peptidase 3 (HTRA3), mRNA	-1.99064	-0.73143	0.054324	0.0714569	1.81938	3.06005	0.240768	2.25456	4.22917	-1.62483	1.9546	3.20571	0.815451	0.999213	0.992746	0.999967	0.418665	0.0285732	0.999268	0.218993	0.00207163	0.99998	0.0868911	0.00226677
RIMBP3C	Homo sapiens RIMS binding protein 3C (RIMBP3C), mRNA	-1.96827	-0.252641	0.532856	-0.896565	-0.653681	1.2588	2.30413	-0.329007	2.93582	-0.112478	-0.356599	1.01518	0.945505	0.999213	0.932612	0.999967	0.908111	0.537475	0.999268	0.943514	0.169879	0.99998	0.862556	0.526112
RP1-178F10.3:ENSG00000267350		-1.94873	0.412739	-2.16872	-2.78969	-2.58347	-2.04388	-1.87595	2.97196	2.95888	0.00153493	2.31795	3.53405	0.988824	0.999213	0.849931	0.999967	0.762546	0.678008	0.999268	0.617714	0.4742	0.99998	0.550527	0.287098
PCDHAC2	Homo sapiens protocadherin alpha subfamily C, 2 (PCDHAC2)	-1.94866	0.255853	1.30358	-0.89449	0.458496	1.33798	-0.291688	1.11756	1.70929	-0.992587	-0.260267	1.94993	0.941355	0.999213	0.764323	0.999967	0.921567	0.451453	0.999268	0.641251	0.28603	0.99998	0.877352	0.103507
LOC652203	SubName: Full=Uncharacterized protein	-1.92506	-4.23721	-2.55718	-0.0857543	-1.99865	0.785317	-2.36273	2.83789	2.70457	-1.55795	-1.93766	-0.051119	0.94839	0.654924	0.593076	0.999967	0.678101	0.779504	0.999268	0.401668	0.274557	0.99998	0.303091	0.976754
H19	Homo sapiens H19, imprinted maternally expressed transcript (non-protein coding) (H19), non-coding RNA	-1.89081	-0.0630364	-1.20685	-2.82327	-1.96176	-2.78088	3.95632	2.33973	2.55264	-1.91526	-3.35551	-3.54168	0.84779	0.999213	0.734193	0.999967	0.521792	0.158489	0.999268	0.526528	0.324826	0.99998	0.115795	0.068902
ADAM23	Homo sapiens ADAM metallopeptidase domain 23 (ADAM23), mRNA	-1.88212	-2.13217	-1.32177	-0.256333	-0.133585	1.25945	-0.643593	-0.265295	0.202638	-0.0264237	-0.615245	0.00186797	0.832079	0.76111	0.659702	0.999967	0.977866	0.370427	0.999268	0.899449	0.874954	0.99998	0.574347	0.998436
LINC00641:ENSG00000258441		-1.88202	-1.39631	-0.630333	-0.592181	0.00342325	-0.639486	0.547303	-0.367428	-1.94696	-1.33869	-0.897672	0.184695	0.918574	0.999213	0.899718	0.999967	0.999904	0.742038	0.999268	0.903225	0.316057	0.99998	0.570755	0.894589
NRN1	Homo sapiens neuritin 1 (NRN1), mRNA	-1.87847	0.974159	-0.0523367	-0.0352863	1.64487	1.96773	0.651467	0.820743	1.8838	1.2578	2.6031	3.49894	0.941355	0.999213	0.993858	0.999967	0.577639	0.25838	0.999268	0.742157	0.221669	0.99998	0.0543966	0.00491147
RP11-34P13.8:ENSG00000239945		-1.86323	-0.0588244	-1.61901	0.966387	0.270366	0.517843	0.966839	0.392672	-0.466941	1.32522	1.24366	1.58174	0.868116	0.999213	0.598191	0.999967	0.946626	0.74458	0.999268	0.857932	0.751367	0.99998	0.336025	0.166284
CXCR4	Homo sapiens chemokine (C-X-C motif) receptor 4 (CXCR4)	-1.86046	-0.506583	-0.341626	-0.408665	-0.565734	0.652435	0.45147	1.62133	3.21698	-0.657601	1.34184	2.42903	0.955141	0.999213	0.971395	0.999967	0.928113	0.809878	0.999268	0.573652	0.0879482	0.99998	0.434539	0.098554
AK056253	Homo sapiens cDNA FLJ12913 fis, clone NT2RP2004490	-1.85447	-0.292552	-0.935279	2.56251	2.13611	1.44776	0.654463	-0.0684845	0.875144	-0.102936	0.541222	0.325404	0.880974	0.999213	0.784287	0.999967	0.372213	0.41268	0.999268	0.980454	0.537063	0.99998	0.673558	0.778881
DPCR1	Homo sapiens diffuse panbronchiolitis critical region 1 (DPCR1), mRNA	-1.83962	-1.29117	-0.434065	1.82181	1.49478	3.21665	0.903919	3.67807	7.56878	-1.05034	1.91258	5.33549	0.988824	0.999213	0.983116	0.999967	0.903935	0.518357	0.999268	0.574258	0.0768765	0.99998	0.628083	0.0941156
AXL	Homo sapiens AXL receptor tyrosine kinase (AXL)	-1.8282	-0.326602	-0.565706	-0.0641959	-0.0605571	-0.421738	0.394704	0.391555	-0.351786	-0.562589	-0.368085	-1.34817	0.882458	0.999213	0.899913	0.999967	0.993826	0.825702	0.999268	0.85184	0.80363	0.99998	0.748562	0.149756
C15orf59	Homo sapiens chromosome 15 open reading frame 59 (C15orf59), mRNA	-1.82743	0.96565	0.732337	-0.193358	1.01868	2.08765	1.98687	2.68513	3.45646	-0.13211	1.99697	3.17833	0.865925	0.999213	0.837195	0.999967	0.682734	0.101794	0.999268	0.104837	0.00720194	0.99998	0.0748508	0.00199132
BC070228	Homo sapiens chromosome 7 open reading frame 13, mRNA (cDNA clone IMAGE:6558357)	-1.82609	-0.79716	0.256707	-0.108951	-0.454008	-0.370415	1.19725	0.412305	-1.44126	-0.953396	0.209549	-0.0029787	0.941355	0.999213	0.972218	0.999967	0.92895	0.879941	0.999268	0.89919	0.498702	0.99998	0.905077	0.998355
JAK3	Homo sapiens Janus kinase 3 (JAK3), mRNA	-1.81928	-0.440542	-0.0710928	1.12438	1.62729	2.68437	-1.06028	-0.281185	1.84821	-0.152989	2.15826	3.12074	0.880974	0.999213	0.9922	0.999967	0.488233	0.0534065	0.999268	0.909702	0.140072	0.99998	0.0544695	0.00260185
LINC00938	Homo sapiens long intergenic non-protein coding RNA 938 (LINC00938), non-coding RNA	-1.80209	-2.65539	-3.86446	1.59671	3.07536	-0.482839	2.80828	6.10495	-0.353514	0.625654	0.223663	-0.591945	0.980022	0.994995	0.496158	0.999967	0.530075	0.919941	0.999268	0.184728	0.942705	0.99998	0.950544	0.849316
ATP2A3	Homo sapiens ATPase, Ca++ transporting, ubiquitous (ATP2A3)	-1.79859	-0.540371	-0.889818	0.399746	1.54525	3.38202	2.09727	4.49128	7.57426	1.31386	4.56331	6.67603	0.941355	0.999213	0.853491	0.999967	0.616314	0.0364115	0.999268	0.0320138	2.12742e-05	0.99998	0.000527696	5.11324e-07
LOC285758	Homo sapiens uncharacterized LOC285758 (LOC285758), non-coding RNA	-1.77819	-4.05294	2.29552	-1.54612	2.32341	-0.356688	0.978288	2.1	4.03533	-2.45704	-5.34721	-1.64913	0.990918	0.999213	0.913707	0.999967	0.869719	0.971631	0.999268	0.845593	0.502354	0.99998	0.366889	0.717062
RHCG	Homo sapiens Rh family, C glycoprotein (RHCG), mRNA	-1.76832	-0.240282	-1.95	0.466451	1.36168	2.37982	-0.389278	1.23337	3.39723	-0.0281569	3.989	4.92067	0.880974	0.999213	0.512533	0.999967	0.610636	0.0983469	0.999268	0.502525	0.00511386	0.99998	0.00162046	4.85075e-05
AK309109	Homo sapiens cDNA, FLJ99150	-1.72343	-0.49673	-3.82848	-3.56303	0.204884	-3.69842	-0.788019	-4.13242	-6.14809	2.7521	0.974179	-1.09969	0.988824	0.999213	0.593076	0.999967	0.986673	0.338921	0.999268	0.337994	0.105781	0.99998	0.793373	0.743635
PGR	Homo sapiens progesterone receptor (PGR)	-1.71714	0.61391	-0.18482	-0.812748	-0.351478	1.07307	-0.803597	-0.655531	-0.788357	-0.302854	-1.46355	1.15906	0.92685	0.999213	0.979508	0.999967	0.936023	0.511337	0.999268	0.750046	0.572303	0.99998	0.282321	0.307227
C3orf70	Homo sapiens chromosome 3 open reading frame 70 (C3orf70), mRNA	-1.68763	0.488147	0.725919	-1.49224	0.628607	0.718702	0.0644762	1.87131	3.20416	0.569301	2.63277	4.00349	0.846477	0.999213	0.815972	0.999967	0.801801	0.584186	0.999268	0.194734	0.00327737	0.99998	0.00584899	1.71843e-05
FOXD1	Homo sapiens forkhead box D1 (FOXD1), mRNA	-1.6844	-0.61832	0.405455	0.502446	2.21393	3.57325	-0.387732	2.97897	4.70415	1.25782	3.26478	5.15008	0.941355	0.999213	0.942598	0.999967	0.411822	0.0319503	0.999268	0.138593	0.00245507	0.99998	0.0159927	7.70672e-05
BANK1	Homo sapiens B-cell scaffold protein with ankyrin repeats 1 (BANK1)	-1.67817	-2.0481	-0.663844	-1.72835	-0.156277	1.07271	0.0385218	-0.723769	1.07332	-1.15395	-0.375563	-0.488245	0.937249	0.902058	0.891979	0.999967	0.978265	0.539747	0.999268	0.759275	0.448139	0.99998	0.787522	0.674044
AK311380	Homo sapiens cDNA FLJ31061 fis, clone HSYRA2000927	-1.67357	1.05614	-2.23324	-3.91488	1.93275	2.8692	-2.86317	0.744727	-0.268299	0.965326	2.30104	2.91828	0.988824	0.999213	0.710863	0.999967	0.67186	0.240718	0.999268	0.850398	0.923445	0.99998	0.321923	0.149006
KRT81	Homo sapiens keratin 81 (KRT81), mRNA	-1.66413	0.932936	-0.22227	0.331093	2.40217	5.52134	0.488252	3.84797	7.39019	0.884308	5.76414	7.95194	0.9819	0.999213	0.983179	0.999967	0.546415	0.0133755	0.999268	0.166369	0.000649993	0.99998	0.00127575	6.38649e-06
BC018767	Homo sapiens cDNA FLJ23956 fis, clone HEP11903	-1.66312	-3.07879	-2.18701	-2.08242	-4.64429	-2.01	-2.58597	-1.22455	-4.13568	-0.212427	-1.61544	-0.936309	0.988824	0.988215	0.75719	0.999967	0.332819	0.546108	0.999268	0.782848	0.202692	0.99998	0.579045	0.718733
COL9A3	Homo sapiens collagen, type IX, alpha 3 (COL9A3), mRNA	-1.65959	0.285599	-0.469851	-1.591	0.128597	-0.0570695	-0.901966	-0.59899	0.555591	-0.768614	0.129947	1.6843	0.792507	0.999213	0.880692	0.999967	0.969275	0.971582	0.999268	0.727628	0.605074	0.99998	0.907585	0.0323508
TPTEP1	Homo sapiens transmembrane phosphatase with tensin homology pseudogene 1 (TPTEP1), non-coding RNA	-1.65437	-0.775402	0.14043	0.470302	1.86086	2.76724	-0.236248	2.99345	4.09138	1.78707	4.79263	3.82815	0.958397	0.999213	0.987311	0.999967	0.600813	0.16355	0.999268	0.214467	0.0232106	0.99998	0.00360222	0.0119044
hCPE-R	Homo sapiens hCPE-R mRNA for CPE-receptor, complete cds	-1.64668	1.57111	0.70346	0.513668	1.20021	2.07105	0.179889	2.25994	3.72384	0.615615	3.60459	5.56117	0.941678	0.976541	0.874926	0.999967	0.682604	0.175424	0.999268	0.203851	0.00512216	0.99998	0.00878955	3.04231e-05
FLT4	Homo sapiens fms-related tyrosine kinase 4 (FLT4)	-1.6238	-0.278728	0.331296	-0.733243	1.32754	0.978637	0.257225	0.390818	1.94948	0.85984	2.89361	4.14344	0.944339	0.999213	0.95399	0.999967	0.663357	0.60976	0.999268	0.865473	0.122703	0.99998	0.0204014	0.000421717
HLA-DPB1	Homo sapiens major histocompatibility complex, class II, DP beta 1 (HLA-DPB1), mRNA	-1.62151	0.184764	-0.622356	1.53982	1.45764	1.73526	0.087198	0.967312	2.33174	0.975971	2.65936	3.80432	0.941355	0.999213	0.895498	0.999967	0.556032	0.240444	0.999268	0.591532	0.0466449	0.99998	0.0188408	0.000390102
TSHZ3	Homo sapiens teashirt zinc finger homeobox 3 (TSHZ3), mRNA	-1.61902	-0.0443625	0.307005	-0.608392	-2.08544	-0.347313	0.65274	0.286921	2.45416	0.538459	0.551993	2.11403	0.945505	0.999213	0.963993	0.999967	0.412008	0.869675	0.999268	0.917313	0.0845738	0.99998	0.698324	0.0627219
GSG2	Homo sapiens germ cell associated 2 (haspin) (GSG2), mRNA	-1.5912	0.00837588	-0.488644	-1.51673	-1.23185	-1.04921	0.49648	0.990881	2.15638	0.11182	1.23511	2.35451	0.941355	0.999214	0.920881	0.999967	0.655613	0.521674	0.999268	0.670072	0.14186	0.99998	0.364085	0.0448083
KC136302	Homo sapiens clone HHC-01 unknown mRNA	-1.58009	-3.46893	-0.692495	-2.49257	-1.55414	-0.476503	-2.32038	0.382702	0.170205	1.30406	2.17607	2.57431	0.988824	0.944512	0.939995	0.999967	0.774919	0.882882	0.999268	0.943758	0.959116	0.99998	0.368689	0.228802
LINGO4	Homo sapiens leucine rich repeat and Ig domain containing 4 (LINGO4), mRNA	-1.56779	-0.250842	0.0301679	-0.407068	0.0765944	-0.21976	0.090196	-0.0845541	-1.76907	0.449093	-0.264506	-0.940034	0.400505	0.999213	0.992154	0.999967	0.969185	0.786551	0.999268	0.948914	0.0214029	0.99998	0.698399	0.102123
IGSF9B	Homo sapiens immunoglobulin superfamily, member 9B (IGSF9B), mRNA	-1.5626	-1.27527	-0.049962	0.374071	0.554329	2.25721	1.21161	2.85461	4.3725	-1.17293	1.18226	3.14823	0.882458	0.998865	0.992746	0.999967	0.874858	0.0899975	0.999268	0.0872033	0.000864704	0.99998	0.264319	0.000812878
AX747833	Homo sapiens cDNA FLJ35656 fis, clone SPLEN2013860, highly similar to NUMB protein	-1.56114	0.210318	0.198353	-0.322973	0.6859	-0.65345	-0.172977	-2.40624	-1.7067	0.18454	-0.14271	-0.143776	0.849977	0.999213	0.958603	0.999967	0.735202	0.625424	0.999268	0.145736	0.11942	0.99998	0.904318	0.885062
PTPN20A	Homo sapiens protein tyrosine phosphatase, non-receptor type 20A (PTPN20A)	-1.5605	0.495517	0.961263	1.51005	0.144183	-1.49344	3.80108	4.72328	4.15403	-2.44487	0.855784	1.34926	0.988824	0.999213	0.888977	0.999967	0.988891	0.613643	0.999268	0.149652	0.10236	0.99998	0.664846	0.413809
THY1	Homo sapiens Thy-1 cell surface antigen (THY1), mRNA	-1.52744	-0.0235322	-0.58053	0.236712	0.0714243	-0.489379	-0.0695689	-0.0956823	-0.873579	1.03402	1.42395	0.963308	0.851764	0.999213	0.858998	0.999967	0.986013	0.703403	0.999268	0.956296	0.367394	0.99998	0.0812135	0.203995
LINC00493:ENSG00000232388		-1.52168	0.79056	-1.14563	-3.39302	-3.42263	-0.059449	0.98526	4.12017	0.885046	3.55172	1.72171	0.976089	0.988824	0.999213	0.89577	0.999967	0.480952	0.986178	0.999268	0.291142	0.803883	0.99998	0.425037	0.641581
FAM46B	Homo sapiens family with sequence similarity 46, member B (FAM46B), mRNA	-1.52119	0.438548	-0.164376	-1.02219	0.256166	0.703834	0.877156	2.79465	6.36649	0.401413	4.2673	5.35141	0.964121	0.999213	0.985196	0.999967	0.966682	0.740619	0.999268	0.301457	0.000927715	0.99998	0.00310163	9.67044e-05
SLC22A31	Homo sapiens solute carrier family 22, member 31 (SLC22A31), mRNA	-1.51548	0.253937	0.468415	-0.0655084	1.82238	3.21422	1.31575	0.441591	6.18162	-0.329087	3.52489	5.99829	0.945505	0.999213	0.926939	0.999967	0.474754	0.0326704	0.999268	0.886682	0.000126374	0.99998	0.0047002	1.38134e-06
ASPG	Homo sapiens asparaginase homolog (S. cerevisiae) (ASPG), mRNA	-1.50242	0.486099	-0.311074	1.84118	2.52483	1.25885	1.92394	3.12677	3.92346	1.63206	4.04651	4.17453	0.941355	0.999213	0.952356	0.999967	0.247798	0.481081	0.999268	0.110512	0.0094548	0.99998	0.00249226	0.000831063
FANK1	Homo sapiens fibronectin type III and ankyrin repeat domains 1 (FANK1), mRNA	-1.50231	-1.20895	-0.49064	-2.00998	-1.09976	0.326057	1.26811	1.76156	2.88423	0.117644	-0.461311	0.704792	0.71916	0.852807	0.834148	0.999967	0.519808	0.78078	0.999268	0.239176	0.00839071	0.99998	0.607868	0.32847
ESM1	Homo sapiens endothelial cell-specific molecule 1 (ESM1)	-1.49751	-0.828246	-0.0677648	0.307005	0.140497	-1.26414	0.85206	1.42526	-0.362485	2.62909	1.88971	0.549728	0.94839	0.999213	0.992746	0.999967	0.978033	0.439044	0.999268	0.424754	0.812227	0.99998	0.181553	0.690551
MAMDC4	Homo sapiens MAM domain containing 4 (MAMDC4), mRNA	-1.47304	-0.207654	-0.418123	-0.0138371	0.982854	0.459853	0.234687	1.06468	-0.0201007	0.618759	1.52229	1.35512	0.869859	0.999213	0.909654	0.999967	0.638064	0.747154	0.999268	0.445552	0.985861	0.99998	0.130254	0.139784
CCDC64B	Homo sapiens coiled-coil domain containing 64B (CCDC64B), mRNA	-1.46696	0.00867938	0.4058	0.470611	2.13012	2.98667	1.99751	4.89729	7.38093	-1.71702	4.81773	5.84588	0.982173	0.999214	0.958007	0.999967	0.551521	0.150033	0.999268	0.0464642	0.000271479	0.99998	0.00230904	0.000103755
GLYATL2	Homo sapiens glycine-N-acyltransferase-like 2 (GLYATL2), mRNA	-1.43883	0.0668276	-0.975476	0.0784492	1.76894	1.63231	-0.672281	2.18158	3.27798	0.107786	3.92644	4.2396	0.970859	0.999213	0.867381	0.999967	0.594809	0.431952	0.999268	0.327991	0.0412057	0.99998	0.012189	0.00355286
SNHG1:ENSG00000255717		-1.42853	-0.557676	0.450649	1.04412	-0.449462	-0.412341	2.08426	2.09743	1.44194	0.392172	1.97779	0.486876	0.960376	0.999213	0.935635	0.999967	0.928886	0.869431	0.999268	0.457093	0.502735	0.99998	0.242131	0.781332
AY517500	Homo sapiens cDNA FLJ34671 fis, clone LIVER2001099, moderately similar to Rattus norvegicus mRNA for putative integral membrane transport protein	-1.4232	-1.12914	-0.6697	-1.29661	-0.129822	-0.112704	-2.94023	2.06213	-0.0012945	1.43579	-0.658635	0.902588	0.988824	0.999213	0.932615	0.999967	0.990697	0.974513	0.999268	0.564222	0.999851	0.99998	0.835056	0.708143
MMP23A	Homo sapiens matrix metallopeptidase 23A (pseudogene) (MMP23A), non-coding RNA	-1.41478	-0.826078	-3.34118	-0.722325	-0.969954	-1.8168	2.2366	2.3969	-0.319796	-2.71571	-0.380721	-2.09965	0.970859	0.999213	0.372043	0.999967	0.831307	0.441237	0.999268	0.409546	0.904601	0.99998	0.850748	0.221705
AK308605	Homo sapiens cDNA, FLJ98646	-1.41359	0.441728	1.18347	-0.0723228	3.54485	2.00033	0.0591562	1.47817	4.25756	-0.619146	2.98034	3.59739	0.941355	0.999213	0.693573	0.999967	0.0320186	0.153733	0.999268	0.464776	0.00190115	0.99998	0.00718857	0.000553522
ADORA1	Homo sapiens adenosine A1 receptor (ADORA1)	-1.41051	0.00969896	0.337074	0.673126	0.411636	2.70637	0.114288	2.8407	4.06069	0.769431	3.28456	5.04456	0.941355	0.999213	0.944709	0.999967	0.914298	0.0373766	0.999268	0.0861317	0.00181918	0.99998	0.0047002	8.31103e-06
LAMA1	Homo sapiens laminin, alpha 1 (LAMA1), mRNA	-1.41003	-1.33773	-0.630904	-0.519034	1.52401	0.605519	-0.356863	0.456835	2.46867	-0.154578	0.433004	2.17857	0.962034	0.999213	0.912856	0.999967	0.61743	0.784057	0.999268	0.877559	0.117656	0.99998	0.772988	0.0594803
GRPR	Homo sapiens gastrin-releasing peptide receptor (GRPR), mRNA	-1.40619	-0.662696	0.480177	-0.772012	1.18763	1.67434	-0.0421958	0.395288	0.345668	0.177528	1.88856	1.04265	0.94839	0.999213	0.920731	0.999967	0.666623	0.265917	0.999268	0.857333	0.809157	0.99998	0.0809734	0.304459
BEND6	Homo sapiens BEN domain containing 6 (BEND6), mRNA	-1.40355	-0.0849879	0.800782	0.920387	0.00312478	0.486233	-0.014982	-0.444436	-0.429459	-0.569586	-1.67102	-0.587677	0.772224	0.999213	0.653753	0.999967	0.999904	0.596774	0.999268	0.705002	0.593933	0.99998	0.0109171	0.291936
PTGDS	Homo sapiens prostaglandin D2 synthase 21kDa (brain) (PTGDS), mRNA	-1.40295	-1.90718	-0.700169	-0.824884	0.466387	-0.0177979	1.31117	1.19389	2.32334	1.70312	2.63804	4.51373	0.988824	0.999213	0.916134	0.999967	0.945626	0.995946	0.999268	0.734412	0.292916	0.99998	0.176454	0.00907851
AK096834	Homo sapiens cDNA FLJ39515 fis, clone PUAEN1000288	-1.3973	0.266405	-1.35851	-0.228482	1.16465	2.14197	0.0662519	2.28627	4.82687	-0.0790833	2.7616	4.20269	0.882458	0.999213	0.58233	0.999967	0.513881	0.0390039	0.999268	0.124564	4.47944e-05	0.99998	0.00489673	1.1195e-05
DUSP13	Homo sapiens dual specificity phosphatase 13 (DUSP13)	-1.38962	-0.201095	0.246472	-0.0670496	-0.00516521	1.32409	-0.77732	0.964537	5.49251	-0.642644	3.24398	6.55539	0.955141	0.999213	0.972609	0.999967	0.999904	0.466706	0.999268	0.706476	0.000314696	0.99998	0.0155602	1.19316e-06
DISP2	Homo sapiens dispatched homolog 2 (Drosophila) (DISP2), mRNA	-1.38203	-0.0453112	0.109099	0.227444	0.326646	1.36612	1.03938	1.11455	2.59314	0.074917	0.790997	2.1733	0.790027	0.999213	0.977331	0.999967	0.897053	0.138001	0.999268	0.393561	0.00384942	0.99998	0.284055	0.00087108
MEG3	Homo sapiens maternally expressed 3 (non-protein coding) (MEG3)	-1.3801	-1.34743	-1.03386	1.93793	2.59876	2.07445	2.60861	3.90165	3.71907	-1.31183	1.18658	1.49263	0.988824	0.999213	0.90271	0.999967	0.559001	0.476303	0.999268	0.151143	0.0748076	0.99998	0.562374	0.394506
CBLN1	Homo sapiens cerebellin 1 precursor (CBLN1), mRNA	-1.37679	-0.683735	-0.338706	1.07747	1.87545	2.61474	0.841167	2.00303	2.83069	0.153234	1.38255	2.36512	0.880974	0.999213	0.927231	0.999967	0.244394	0.0202328	0.999268	0.184442	0.01251	0.99998	0.148844	0.00628915
AK056351	Homo sapiens cDNA FLJ31789 fis, clone NT2RI2008656	-1.36782	0.47618	0.0964188	0.533727	-0.178803	-1.82169	-0.699862	-0.137264	0.22068	0.621957	0.919887	0.203612	0.914828	0.999213	0.985407	0.999967	0.96052	0.150965	0.999268	0.947665	0.85684	0.99998	0.434855	0.862543
CNTFR	Homo sapiens ciliary neurotrophic factor receptor (CNTFR)	-1.36293	0.544861	-0.341076	-0.577627	1.62482	2.36659	2.63139	5.0455	6.18556	-0.969279	3.06138	3.93125	0.749578	0.999213	0.891851	0.999967	0.151253	0.00398698	0.999268	0.00100946	3.27856e-06	0.99998	0.000323207	2.28858e-06
APBA2	Homo sapiens amyloid beta (A4) precursor protein-binding, family A, member 2 (APBA2)	-1.34899	0.448448	-1.21056	0.692188	1.8191	1.95688	0.173885	0.631692	1.0033	-0.405465	-0.148938	0.42477	0.847947	0.999213	0.569033	0.999967	0.169333	0.0471502	0.999268	0.623396	0.234747	0.99998	0.871884	0.5546
ATP1B2	Homo sapiens ATPase, Na+/K+ transporting, beta 2 polypeptide (ATP1B2), mRNA	-1.34846	-0.391801	0.007367	1.21477	1.78181	2.68281	0.254539	0.99887	1.42467	-0.348443	1.97347	1.99204	0.880974	0.999213	0.998332	0.999967	0.227539	0.00922919	0.999268	0.471606	0.138079	0.99998	0.0220399	0.0122302
RHBDL3	Homo sapiens rhomboid, veinlet-like 3 (Drosophila) (RHBDL3), mRNA	-1.34125	-0.424013	0.45672	-1.27707	1.99062	3.25887	0.961562	2.45702	3.99858	0.0197582	2.58464	4.14063	0.960376	0.999213	0.933038	0.999967	0.413468	0.0314898	0.999268	0.188259	0.00464625	0.99998	0.042972	0.000560457
SLC9A5	Homo sapiens solute carrier family 9, subfamily A (NHE5, cation proton antiporter 5), member 5 (SLC9A5), mRNA	-1.33487	-0.201493	-0.35396	1.807	2.65625	1.69739	-0.69313	1.09756	2.11386	-0.326303	0.588708	1.88328	0.758249	0.999213	0.887185	0.999967	0.0357739	0.104328	0.999268	0.355518	0.0108826	0.99998	0.417393	0.00232046
PALM	Homo sapiens paralemmin (PALM)	-1.3211	-0.205765	-0.267201	-0.325373	-1.27311	0.439545	-1.35461	-1.77651	0.525384	-0.593007	1.20883	1.78126	0.984129	0.999213	0.973037	0.999967	0.729255	0.849446	0.999268	0.483322	0.760415	0.99998	0.401681	0.153464
SNAP91	Homo sapiens synaptosomal-associated protein, 91kDa (SNAP91)	-1.32002	-0.0931511	1.09097	0.837025	1.17395	-0.758465	-0.527901	-0.855348	0.506613	-0.352763	-0.0379372	1.31994	0.94839	0.999213	0.747372	0.999967	0.657187	0.675137	0.999268	0.680142	0.715484	0.99998	0.977201	0.173542
CYP19A1	Homo sapiens cytochrome P450, family 19, subfamily A, polypeptide 1 (CYP19A1)	-1.31553	0.823356	0.461081	-2.38921	-2.01843	-2.36535	-1.80772	1.05893	3.28074	-0.751748	0.623346	2.50534	0.955141	0.999213	0.926673	0.999967	0.380709	0.126026	0.999268	0.67343	0.0328815	0.99998	0.648297	0.0202019
PADI2	Homo sapiens peptidyl arginine deiminase, type II (PADI2), mRNA	-1.31083	0.294432	0.380548	-0.421048	-0.186789	0.204133	-1.52595	1.43422	3.49096	0.950437	3.07972	4.8377	0.953736	0.999213	0.942049	0.999967	0.968433	0.920097	0.999268	0.529878	0.016531	0.99998	0.0141525	5.1471e-05
GREM2	Homo sapiens gremlin 2, DAN family BMP antagonist (GREM2), mRNA	-1.30866	-0.201846	-0.533352	-0.344153	-0.417373	-0.975094	-0.0341051	-1.00562	-1.82485	0.681034	-1.0949	-1.59967	0.725635	0.999213	0.785781	0.999967	0.825715	0.28406	0.999268	0.457361	0.0633747	0.99998	0.213708	0.0440943
KC136298	Homo sapiens clone HHC-01 unknown mRNA	-1.30196	-1.22966	2.10127	-0.0670496	-0.00781101	0.745808	1.9517	3.93937	-1.80026	-0.547046	-2.37101	-2.54822	0.988824	0.999213	0.727196	0.999967	0.999904	0.839552	0.999268	0.218195	0.543971	0.99998	0.336809	0.250811
PTGIS	Homo sapiens prostaglandin I2 (prostacyclin) synthase (PTGIS), mRNA	-1.29993	-1.3906	-0.607609	-0.641816	0.228459	1.01483	0.0734836	-1.72673	3.76648	-0.892822	1.47101	3.74496	0.956227	0.999213	0.900399	0.999967	0.966946	0.570476	0.999268	0.488545	0.0101774	0.99998	0.262012	0.00143223
MSX2	Homo sapiens msh homeobox 2 (MSX2), mRNA	-1.29685	0.352778	-1.69561	1.6905	0.562565	1.59105	-1.51077	1.76676	4.1792	0.717107	3.30829	4.70739	0.944339	0.999213	0.517551	0.999967	0.867564	0.247142	0.999268	0.28635	0.000656315	0.99998	0.00190163	6.61276e-06
MCOLN3	Homo sapiens mucolipin 3 (MCOLN3)	-1.29677	0.808518	1.05372	0.717933	0.558889	1.83275	0.705048	0.846378	2.32364	0.354771	1.38546	2.72972	0.846477	0.999213	0.547823	0.999967	0.756438	0.0254145	0.999268	0.404322	0.00126534	0.99998	0.0293277	1.29632e-05
ESPNL	Homo sapiens espin-like (ESPNL), mRNA	-1.28951	-0.817813	-0.935242	-0.714781	-1.30735	-0.984992	0.774669	-0.667079	-1.40428	-0.189647	-1.3321	-0.121739	0.880974	0.999213	0.720504	0.999967	0.462	0.401978	0.999268	0.757969	0.340608	0.99998	0.299045	0.91722
SV2B	Homo sapiens synaptic vesicle glycoprotein 2B (SV2B)	-1.28906	-0.697692	-1.47667	-0.0123114	0.591364	0.111585	-1.46872	0.318638	3.14468	-1.22988	0.271143	3.65163	0.937357	0.999213	0.570077	0.999967	0.846669	0.955126	0.999268	0.890979	0.00666141	0.99998	0.819276	7.18602e-05
CLHC1	Homo sapiens clathrin heavy chain linker domain containing 1 (CLHC1)	-1.289	0.0144978	-0.247038	0.402275	0.261003	0.292665	-0.601997	-0.403111	-0.482967	-0.147066	-0.184328	0.7876	0.483503	0.999213	0.887185	0.999967	0.862737	0.695477	0.999268	0.663967	0.440648	0.99998	0.758882	0.0812847
CREB3L1	Homo sapiens cAMP responsive element binding protein 3-like 1 (CREB3L1), mRNA	-1.28481	0.174875	-0.113497	-0.0682137	0.765587	1.25071	-0.0441351	-0.158594	2.69145	1.11062	1.92501	3.05428	0.958397	0.999213	0.98703	0.999967	0.82011	0.437941	0.999268	0.951892	0.0297855	0.99998	0.0813549	0.00259095
BC039561	Homo sapiens family with sequence similarity 21, member C, mRNA (cDNA clone IMAGE:5123514)	-1.28175	-0.459099	-1.14206	-3.30535	-1.57937	-2.38573	-0.985598	-1.99022	-0.531012	0.366197	1.57214	2.68396	0.988824	0.999213	0.870983	0.999967	0.572082	0.19748	0.999268	0.507559	0.785032	0.99998	0.404578	0.0939212
ABCG4	Homo sapiens ABCG4 gene, exon 2;Homo sapiens ATP-binding cassette, sub-family G (WHITE), member 4 (ABCG4)	-1.28157	-0.33637	0.240732	0.415119	1.15839	3.75669	-0.858183	1.53444	4.11705	-1.79093	0.781301	2.6135	0.963515	0.999213	0.972733	0.999967	0.729955	0.0172367	0.999268	0.479515	0.00513488	0.99998	0.556572	0.0172558
MIR210HG	Homo sapiens MIR210 host gene (non-protein coding) (MIR210HG), non-coding RNA	-1.28027	-3.7618	0.656366	1.45247	1.0231	2.00421	0.199264	1.26188	-0.835494	-0.0805823	1.47726	-4.29438	0.988824	0.977401	0.945687	0.999967	0.921567	0.636509	0.999268	0.822745	0.842419	0.99998	0.616581	0.219421
BC041654	Homo sapiens cDNA FLJ38456 fis, clone FEBRA2019867	-1.27646	-0.10871	0.503525	-0.0649411	-0.0243628	1.89292	3.68696	-0.141054	-0.353514	-0.0988674	-0.30465	-0.503434	0.988824	0.999213	0.962993	0.999967	0.999904	0.583447	0.999268	0.982749	0.928344	0.99998	0.92766	0.85905
AK128569	Homo sapiens cDNA FLJ46728 fis, clone TRACH3019142	-1.27253	-0.877114	-0.499937	0.417138	-1.3874	-2.24271	0.778128	-0.236092	-1.91764	0.536275	-1.49244	-1.98357	0.880974	0.999213	0.847083	0.999967	0.459304	0.0796758	0.999268	0.898552	0.105152	0.99998	0.145335	0.04348
LOC100506233	Homo sapiens uncharacterized LOC100506233 (LOC100506233), non-coding RNA	-1.26919	-2.62732	-2.62788	-0.279033	-0.246122	0.719786	0.0662519	3.8639	-0.353514	1.3439	-0.728982	-1.023	0.988824	0.994995	0.650253	0.999967	0.981112	0.843671	0.999268	0.390832	0.936311	0.99998	0.813958	0.693168
AK095546	Homo sapiens cDNA FLJ38227 fis, clone FCBBF2004090	-1.26361	0.446399	0.710142	0.654453	1.31325	1.39657	-0.889945	0.224191	1.53737	-0.125452	1.33869	2.15979	0.941355	0.999213	0.802628	0.999967	0.537142	0.284948	0.999268	0.909236	0.130857	0.99998	0.165563	0.0126339
MNS1	Homo sapiens meiosis-specific nuclear structural 1 (MNS1), mRNA	-1.25184	-0.494582	-0.622494	-0.000471488	-0.448777	-0.661981	0.335001	-0.070809	-1.16591	-1.41001	-0.886597	-1.36989	0.758249	0.999213	0.734193	0.999967	0.804814	0.478109	0.999268	0.968747	0.271557	0.99998	0.28194	0.0667177
HK2	Homo sapiens hexokinase 2 (HK2), mRNA	-1.24963	-0.146153	-0.190066	0.894182	1.93862	2.9735	0.706568	1.68435	3.40718	0.6334	1.94485	2.67901	0.987519	0.999213	0.981669	0.999967	0.663357	0.21235	0.999268	0.598228	0.0991222	0.99998	0.239255	0.0680246
PAX1	Homo sapiens paired box 1 (PAX1)	-1.24635	-0.435652	-1.2078	-0.0670496	1.63604	1.6283	0.0662519	2.4285	4.92856	-0.0763595	3.27567	5.37295	0.941355	0.999213	0.655723	0.999967	0.367451	0.186244	0.999268	0.113973	5.75345e-05	0.99998	0.00169908	3.61632e-07
ILF3-AS1:ENSG00000267100		-1.24615	-0.429548	-3.99267	0.764602	3.50897	-0.513777	4.01681	6.20857	3.69056	2.34578	0.121986	1.21835	0.990918	0.999213	0.772579	0.999967	0.730648	0.951007	0.999268	0.40894	0.527654	0.99998	0.981962	0.781186
CAPN14	Homo sapiens calpain 14 (CAPN14), mRNA	-1.23184	-1.19813	-1.22743	-1.0913	1.52296	1.05039	0.470233	2.19998	3.84312	-0.0812919	3.35335	5.20165	0.94839	0.999213	0.691105	0.999967	0.441448	0.445694	0.999268	0.210483	0.0034114	0.99998	0.00419605	5.61599e-06
TMEM91	Homo sapiens transmembrane protein 91 (TMEM91)	-1.23173	-0.924029	-0.369327	-0.564515	-0.647613	-0.56348	-0.298932	-2.05584	-1.31005	-0.23688	-1.09855	-1.4627	0.373152	0.561668	0.754782	0.999967	0.471519	0.328839	0.999268	0.0176159	0.0310201	0.99998	0.0358218	0.00347153
PIGY	Homo sapiens phosphatidylinositol glycan anchor biosynthesis, class Y (PIGY), mRNA	-1.2295	0.37592	0.48981	-0.210276	0.125689	-2.66364	-0.556918	-0.539943	-1.9636	0.140354	-1.55689	-1.25638	0.92685	0.999213	0.861514	0.999967	0.966946	0.0226872	0.999268	0.700108	0.0648002	0.99998	0.090018	0.120162
C17orf61-PLSCR3	Homo sapiens C17orf61-PLSCR3 readthrough (C17orf61-PLSCR3), non-coding RNA	-1.22668	-0.170085	-0.764533	-1.52929	-0.474893	-0.969717	3.13498	-0.895936	2.76958	0.683445	-2.71462	-0.980472	0.933684	0.999213	0.791125	0.999967	0.865614	0.461072	0.999268	0.840885	0.18891	0.99998	0.058643	0.29266
RP1-249H1.4:ENSG00000227502		-1.22291	1.50498	-4.29925	3.81464	2.01013	4.69286	0.12191	1.31882	-3.83633	2.94833	6.31028	-0.488758	0.989273	0.999213	0.747372	0.999967	0.901789	0.429886	0.999268	0.891776	0.674092	0.99998	0.372445	0.952796
GPRIN2	Homo sapiens G protein regulated inducer of neurite outgrowth 2 (GPRIN2), mRNA	-1.2214	0.470935	0.465035	0.907825	1.59718	3.4264	0.380111	2.27273	3.35991	-0.0674918	2.32713	3.15705	0.97369	0.999213	0.92973	0.999967	0.57429	0.027345	0.999268	0.203295	0.0123726	0.99998	0.0540246	0.00478549
TLX2	Homo sapiens T-cell leukemia homeobox 2 (TLX2), mRNA	-1.21623	0.474806	1.05449	-0.981056	0.337241	0.416587	0.704268	1.112	3.9093	0.232324	2.06976	4.26973	0.958397	0.999213	0.760841	0.999967	0.936079	0.824691	0.999268	0.645988	0.00793688	0.99998	0.104966	0.000275492
FSBP	Homo sapiens fibrinogen silencer binding protein (FSBP), mRNA	-1.21513	-0.0245154	-1.8304	-0.156745	-0.150113	-0.0965457	0.292641	-0.00266817	-0.454662	0.177842	-0.35375	-0.558238	0.758249	0.999213	0.174571	0.999967	0.94118	0.920107	0.999268	0.997764	0.524736	0.99998	0.597372	0.329945
THRA1	Human triiodothyronine recptor (THRA1, ear1), and ear2 genes, last 2 exons each	-1.20794	-0.660034	-0.914646	-0.196848	-1.03497	-1.49823	0.788992	-0.941544	-1.99576	0.233211	-0.870933	-2.46634	0.84779	0.999213	0.643031	0.999967	0.506607	0.134915	0.999268	0.518423	0.0640373	0.99998	0.341532	0.00890117
AX747530	Homo sapiens cDNA FLJ35090 fis, clone PLACE6005691	-1.20177	0.147644	-0.0438801	-0.419907	-0.146622	0.043061	0.178528	-1.08897	-0.536104	0.261957	0.324687	-0.159083	0.807522	0.999213	0.991311	0.999967	0.957121	0.973681	0.999268	0.41516	0.574742	0.99998	0.735972	0.856919
RASAL1	Homo sapiens RAS protein activator like 1 (GAP1 like) (RASAL1)	-1.19021	-0.323934	-1.15167	0.441909	0.757288	2.08529	0.0662519	3.09524	4.39263	-0.056141	2.86506	4.49146	0.94839	0.999213	0.720619	0.999967	0.795106	0.110024	0.999268	0.0626005	0.000834028	0.99998	0.00899565	2.34223e-05
LMTK3	Homo sapiens lemur tyrosine kinase 3 (LMTK3), mRNA	-1.18276	-0.704801	-0.0648763	1.08149	1.84897	2.04478	-0.748503	4.18575	5.87922	1.54372	5.23994	6.76295	0.970859	0.999213	0.992746	0.999967	0.441448	0.179551	0.999268	0.0218157	0.000101018	0.99998	5.5989e-05	1.58704e-07
CD22	Homo sapiens CD22 molecule (CD22)	-1.18014	0.00422492	-0.696845	-0.23453	-0.906777	-0.801013	-0.263154	-0.852703	-0.222817	-1.24528	-0.72314	0.15689	0.959095	0.999214	0.875941	0.999967	0.783431	0.667424	0.999268	0.705004	0.88762	0.99998	0.596533	0.897433
KLF2	Homo sapiens Kruppel-like factor 2 (lung) (KLF2), mRNA	-1.17873	0.139099	-0.20516	0.947351	0.779713	2.19123	1.60484	1.06717	1.72118	-0.206092	1.52701	0.826191	0.941355	0.999213	0.967488	0.999967	0.764391	0.067163	0.999268	0.549849	0.15008	0.99998	0.103143	0.351847
PPAP2C	Homo sapiens phosphatidic acid phosphatase type 2C (PPAP2C)	-1.17826	0.287286	-1.31876	0.50295	2.48772	2.21331	-1.52058	0.348779	0.924952	0.439455	3.26235	2.48289	0.962034	0.999213	0.704738	0.999967	0.220589	0.132436	0.999268	0.874974	0.471829	0.99998	0.00577796	0.0224949
RRPL13L	Homo sapiens RRPL13L mRNA, partial sequence	-1.17688	-0.246742	-0.557606	0.239384	0.594323	0.696805	-0.0299818	0.226413	0.308448	0.0893011	0.866765	1.09696	0.419158	0.999213	0.593931	0.999967	0.473789	0.178118	0.999268	0.76377	0.525002	0.99998	0.0523604	0.00727184
TNNT2	Homo sapiens troponin T type 2 (cardiac) (TNNT2)	-1.17571	-0.375474	-1.00756	0.652378	0.635239	0.670267	0.5511	1.73742	1.53837	-0.14565	0.303189	-0.0147672	0.865925	0.999213	0.603248	0.999967	0.77171	0.57675	0.999268	0.258692	0.185723	0.99998	0.762428	0.987161
BC042070	Homo sapiens cDNA FLJ32269 fis, clone PROST1000526	-1.17561	1.34834	1.95722	-4.33502	1.26184	-4.29849	-1.75155	-6.88038	-2.00758	-2.47218	-1.14182	-4.65191	0.988824	0.999213	0.805967	0.999967	0.845591	0.299665	0.999268	0.180019	0.485118	0.99998	0.681136	0.0692741
C19orf80	Homo sapiens chromosome 19 open reading frame 80 (C19orf80), mRNA	-1.17548	-0.102011	-0.178092	-0.400227	0.0416637	-0.376368	-0.165252	-1.12326	-2.86014	0.318369	-1.38542	-3.46624	0.356586	0.999213	0.909654	0.999967	0.981842	0.524311	0.999268	0.138681	8.73131e-05	0.99998	0.00962303	1.22461e-05
CNTF	Homo sapiens ciliary neurotrophic factor (CNTF), mRNA	-1.16428	-0.831873	-0.557309	-1.66708	-0.37959	-0.343933	0.137999	0.554651	-0.233135	0.0257179	0.41787	0.657531	0.847947	0.999213	0.800399	0.999967	0.852912	0.747107	0.999268	0.70506	0.838628	0.99998	0.624948	0.358796
EGFR-AS1	Homo sapiens EGFR antisense RNA 1 (EGFR-AS1), non-coding RNA	-1.152	0.149243	0.0649056	0.560553	0.709471	-0.01028	1.66827	0.815686	-0.682525	0.0186399	-0.0976287	-5.65024	0.958438	0.999213	0.992367	0.999967	0.836305	0.996525	0.999268	0.786779	0.762339	0.99998	0.948374	0.00140512
FLRT2	Homo sapiens fibronectin leucine rich transmembrane protein 2 (FLRT2), mRNA	-1.15065	-0.945195	-3.59437	1.87267	1.69892	2.35418	0.69588	2.63079	4.12235	0.258447	2.03792	3.38898	0.988824	0.999213	0.287095	0.999967	0.626023	0.226481	0.999268	0.190807	0.00723652	0.99998	0.148362	0.00844721
LOC388312	Homo sapiens cDNA FLJ45445 fis, clone BRSSN2013696	-1.14988	-0.263895	-0.148502	-0.370991	0.379901	-1.01855	1.68409	-0.803456	-0.198296	-0.0791913	-1.58673	-0.5398	0.914622	0.999213	0.971352	0.999967	0.878657	0.428075	0.999268	0.682271	0.882378	0.99998	0.159018	0.561155
LOC100288332	Homo sapiens NPIP-like protein 1-like (LOC100288332), mRNA	-1.14602	-0.0814591	0.168034	0.0966533	0.0186176	-0.69099	0.420885	0.445916	0.157585	-1.40303	0.206528	-0.247341	0.789033	0.999213	0.949402	0.999967	0.998292	0.464373	0.999268	0.703158	0.855109	0.99998	0.769338	0.693555
PFKFB4	Homo sapiens 6-phosphofructo-2-kinase/fructose-2,6-biphosphatase 4 (PFKFB4), mRNA	-1.1455	0.0153473	-0.104309	-0.00331508	0.712722	0.930785	-0.15636	0.14674	0.740064	0.490256	1.07165	1.59323	0.982173	0.999213	0.989499	0.999967	0.889359	0.690463	0.999268	0.9639	0.682314	0.99998	0.535039	0.277168
SH3BP1	Homo sapiens SH3-domain binding protein 1 (SH3BP1), mRNA	-1.14211	-0.454023	-0.164528	0.273632	1.00177	0.925998	2.52505	3.72676	4.49281	1.79661	3.22444	4.17565	0.941355	0.999213	0.973037	0.999967	0.646242	0.479995	0.999268	0.0191268	0.000525558	0.99998	0.00207317	3.31995e-05
RAB39B	Homo sapiens RAB39B, member RAS oncogene family (RAB39B), mRNA	-1.13944	1.08139	0.636068	-0.2778	0.00556319	1.86125	-1.34038	0.910834	3.31344	-1.20031	2.152	3.62448	0.97369	0.999213	0.887185	0.999967	0.999904	0.184929	0.999268	0.650595	0.00775572	0.99998	0.060824	0.000693623
BC071797	Homo sapiens, clone IMAGE:4720764, mRNA	-1.13705	-0.404558	-0.128301	0.0136949	-1.12606	-0.502359	-0.741021	-0.948326	-0.040232	0.0431176	-2.38222	-1.01842	0.941355	0.999213	0.981023	0.999967	0.568111	0.704792	0.999268	0.694438	0.981795	0.99998	0.0229568	0.253653
PTGES3L-AARSD1	Homo sapiens PTGES3L-AARSD1 readthrough (PTGES3L-AARSD1)	-1.13489	0.302973	-2.09738	-1.30326	0.027686	-0.181456	-1.58266	-3.17688	-0.507256	-0.777774	-0.272099	-0.321866	0.94839	0.999213	0.36515	0.999967	0.998711	0.913567	0.999268	0.084668	0.669235	0.99998	0.821347	0.747778
MCF2L2	Homo sapiens MCF.2 cell line derived transforming sequence-like 2 (MCF2L2), mRNA	-1.1324	-1.05456	-1.5682	-1.22946	-2.1605	-1.05012	1.11947	1.03292	4.01657	-0.494234	1.4684	4.09009	0.95486	0.999213	0.58115	0.999967	0.247798	0.457579	0.999268	0.604618	0.00147068	0.99998	0.166261	4.25286e-05
SEMA3G	Homo sapiens sema domain, immunoglobulin domain (Ig), short basic domain, secreted, (semaphorin) 3G (SEMA3G), mRNA	-1.13094	-0.657036	-0.594686	-1.27993	-2.0266	-0.680453	0.815003	1.61838	1.04685	0.568519	1.70912	2.03856	0.891816	0.999213	0.806149	0.999967	0.100601	0.477949	0.999268	0.194046	0.28786	0.99998	0.0256925	0.00398185
AK022898	Homo sapiens cDNA FLJ12836 fis, clone NT2RP2003206	-1.13069	0.139145	-0.25418	0.0177881	0.0559486	-0.946339	0.787379	-0.531138	-1.03257	0.371798	-0.833676	-0.701416	0.641066	0.999213	0.890284	0.999967	0.978265	0.127874	0.999268	0.556566	0.103597	0.99998	0.128449	0.155786
PHOSPHO2-KLHL23	Homo sapiens PHOSPHO2-KLHL23 readthrough (PHOSPHO2-KLHL23), mRNA	-1.12411	-1.68265	-2.11268	1.45582	1.92232	0.318405	-5.40598	-1.09022	-1.7766	-2.20593	-2.61308	-0.515925	0.988824	0.999213	0.691669	0.999967	0.665314	0.934279	0.999268	0.715747	0.440124	0.99998	0.255047	0.751218
RASL11B	Homo sapiens RAS-like, family 11, member B (RASL11B), mRNA	-1.12345	0.663346	0.745307	-0.484696	-0.433025	0.899179	-0.49553	1.63674	1.33164	-0.786712	2.04237	1.7775	0.988824	0.999213	0.900833	0.999967	0.942637	0.700922	0.999268	0.476485	0.424637	0.99998	0.183315	0.201912
GTSE1	Homo sapiens G-2 and S-phase expressed 1 (GTSE1), mRNA	-1.11981	-0.866485	-0.109659	-0.922646	-0.804912	-1.67077	0.8998	-2.57891	-0.352778	0.0132497	-1.88063	-1.73509	0.64882	0.802716	0.963829	0.999967	0.471159	0.0258696	0.999268	0.0837335	0.729173	0.99998	0.00477191	0.0036164
CYBA	Homo sapiens cytochrome b-245, alpha polypeptide (CYBA), mRNA	-1.11875	-0.625057	0.0555237	0.208827	0.597646	-0.472331	0.13166	0.0435219	-2.23276	1.01132	-0.543536	-1.82015	0.667081	0.988215	0.984963	0.999967	0.602214	0.554435	0.999268	0.970289	0.00273792	0.99998	0.37036	0.00226995
AL049415	Homo sapiens cDNA FLJ36216 fis, clone THYMU2000702	-1.11819	0.63686	-1.2354	-0.237072	0.301921	1.55587	-0.117658	0.16585	0.216538	1.04904	1.6393	1.13096	0.953144	0.999213	0.678562	0.999967	0.922313	0.140357	0.999268	0.92523	0.841518	0.99998	0.0671004	0.175363
XYLT1	Homo sapiens xylosyltransferase I (XYLT1), mRNA	-1.1145	-0.381278	0.199893	-0.253481	-0.432543	1.01387	0.781259	0.950403	2.3832	0.463338	1.9872	2.74212	0.988824	0.999213	0.980978	0.999967	0.934575	0.61694	0.999268	0.694286	0.115951	0.99998	0.161785	0.0318858
RP11-250B2.5:ENSG00000260645		-1.11427	-0.521206	-0.652493	-0.0951518	-0.0298996	-0.372015	0.205246	0.17129	0.252351	0.825115	1.07787	1.01183	0.789033	0.999213	0.690443	0.999967	0.994506	0.705896	0.999268	0.924	0.814885	0.99998	0.207794	0.191065
LHX6	Homo sapiens LIM homeobox 6 (LHX6)	-1.11106	-0.252713	-0.0559771	-0.207358	1.53948	1.51179	2.24769	2.86307	5.00802	0.43553	2.68709	3.97837	0.988824	0.999213	0.993501	0.999967	0.582444	0.381042	0.999268	0.196636	0.00236756	0.99998	0.043219	0.00116465
RP11-399H11.2:ENSG00000233936		-1.10801	0.949599	0.607052	-0.896995	0.0611034	-1.48759	-0.207942	1.07576	-1.441	-0.403598	-1.8351	-2.49661	0.94839	0.999213	0.858871	0.999967	0.991619	0.275087	0.999268	0.629486	0.391362	0.99998	0.143578	0.0333729
LOC100132062	Homo sapiens uncharacterized LOC100132062 (LOC100132062), non-coding RNA	-1.10535	0.492179	1.06512	0.790184	1.94192	-0.493008	0.525285	-2.00326	-1.2555	0.357116	-2.60294	-1.08059	0.988824	0.999213	0.772579	0.999967	0.436079	0.842866	0.999268	0.463169	0.417652	0.99998	0.0802591	0.373648
AL592494.5:ENSG00000227082		-1.10175	0.154392	-1.04073	0.197185	0.345981	0.931754	0.207747	1.39245	2.98499	-0.292187	1.57728	2.5162	0.931916	0.999213	0.643031	0.999967	0.89477	0.377813	0.999268	0.292625	0.00158027	0.99998	0.0323502	0.000299704
CTC-360G5.9:ENSG00000269486		-1.09936	-0.156958	-0.485683	-0.317581	-0.206248	-0.954659	-0.156798	-0.7065	-2.39133	0.456425	-1.17895	-1.91984	0.780849	0.999213	0.791449	0.999967	0.934967	0.337185	0.999268	0.60704	0.046226	0.99998	0.186548	0.0214401
RPL23AP7	Homo sapiens ribosomal protein L23a pseudogene 7 (RPL23AP7)	-1.09887	0.0696802	-0.256697	0.323094	-0.111187	0.0616232	-0.198821	-0.954723	0.133595	-0.25554	-0.546003	0.196924	0.641066	0.999213	0.87937	0.999967	0.949916	0.94094	0.999268	0.231573	0.824507	0.99998	0.264624	0.650172
PACSIN1	Homo sapiens protein kinase C and casein kinase substrate in neurons 1 (PACSIN1)	-1.09516	-1.02286	-1.05661	1.09185	0.976195	1.41482	-1.33991	0.231427	2.46477	0.749694	3.20336	5.69555	0.986671	0.999213	0.79944	0.999967	0.769643	0.40802	0.999268	0.930145	0.0610553	0.99998	0.0161164	1.04563e-05
CTNND2	Homo sapiens catenin (cadherin-associated protein), delta 2 (CTNND2), mRNA	-1.09508	-0.0634888	-0.108921	-0.264399	0.642163	0.793274	-1.3143	0.141787	0.588291	-1.26196	-0.920594	-0.10845	0.94839	0.999213	0.983124	0.999967	0.795106	0.549818	0.999268	0.950842	0.645638	0.99998	0.383248	0.914422
MB21D1	Homo sapiens Mab-21 domain containing 1 (MB21D1), mRNA	-1.09236	-0.518886	0.140322	-0.353862	0.013999	1.61443	-1.02179	1.70688	2.66712	-0.690491	1.33721	2.26846	0.94839	0.999213	0.977968	0.999967	0.999904	0.151652	0.999268	0.259338	0.0157022	0.99998	0.167681	0.00881362
LEF1	Homo sapiens lymphoid enhancer-binding factor 1 (LEF1)	-1.09216	1.34355	0.730734	0.70219	2.35231	2.05183	0.437905	1.47521	1.94253	0.742178	1.23645	2.29752	0.94839	0.902629	0.797241	0.999967	0.0771608	0.0470327	0.999268	0.184728	0.0205378	0.99998	0.110771	0.00125075
SPSB4	Homo sapiens splA/ryanodine receptor domain and SOCS box containing 4 (SPSB4), mRNA	-1.09144	0.170236	1.39324	-0.327973	0.584855	2.13588	0.836953	2.04372	2.92483	-0.176806	1.14368	2.74724	0.977045	0.999213	0.645798	0.999967	0.86372	0.106827	0.999268	0.251904	0.0252856	0.99998	0.322712	0.00596695
TMEM63C	Homo sapiens transmembrane protein 63C (TMEM63C), mRNA	-1.08468	-0.724473	0.191918	-0.0655245	1.65391	2.30143	0.271706	0.290794	2.43071	0.362602	2.48609	3.74933	0.988824	0.999213	0.978749	0.999967	0.549854	0.152777	0.999268	0.919756	0.0910092	0.99998	0.0452948	0.00109934
AJ420489	Homo sapiens mRNA full length insert cDNA clone EUROIMAGE 2004703	-1.08257	-0.666862	-3.58418	1.79694	4.33643	3.6746	0.156575	2.27167	1.15893	-1.47848	-0.547327	-0.998399	0.988824	0.999213	0.471878	0.999967	0.22211	0.158978	0.999268	0.504715	0.674523	0.99998	0.780612	0.54874
NEB	Homo sapiens nebulin (NEB)	-1.08007	-0.500147	-0.518386	0.193878	0.679249	1.19159	1.33332	2.54674	3.68654	0.447516	2.72976	4.01342	0.94839	0.999213	0.875958	0.999967	0.820177	0.397505	0.999268	0.0797343	0.00154008	0.99998	0.0204797	0.000340196
MIR4697HG	Homo sapiens MIR4697 host gene (non-protein coding) (MIR4697HG), non-coding RNA	-1.079	0.864251	0.478856	0.729554	1.20968	2.00621	-0.304957	1.27184	2.94529	0.0874634	3.73065	4.99643	0.988824	0.999213	0.93375	0.999967	0.72458	0.249573	0.999268	0.554578	0.038416	0.99998	0.00661542	0.000133307
ARHGEF4	Homo sapiens Rho guanine nucleotide exchange factor (GEF) 4 (ARHGEF4)	-1.07584	-0.266218	-0.738262	-0.214153	0.673653	1.11759	1.3954	2.39017	2.91622	-0.0942216	1.57732	2.08442	0.941355	0.999213	0.78354	0.999967	0.760429	0.311742	0.999268	0.0729813	0.005447	0.99998	0.0612098	0.00705665
BAI1	Homo sapiens brain-specific angiogenesis inhibitor 1 (BAI1), mRNA	-1.07545	0.640498	0.917236	-1.05106	-0.172102	1.28513	-0.759626	1.61103	2.86787	-0.726339	2.50941	4.69599	0.987679	0.999213	0.819219	0.999967	0.973853	0.419571	0.999268	0.463086	0.0549694	0.99998	0.0503639	0.000103701
GPR35	Homo sapiens G protein-coupled receptor 35 (GPR35)	-1.07171	0.261669	0.470854	-0.774392	0.255952	1.25632	-0.464247	0.890665	1.0409	0.159312	0.309256	1.43121	0.880974	0.999213	0.833699	0.999967	0.91814	0.142639	0.999268	0.451813	0.215164	0.99998	0.720268	0.0327632
SMPD3	Homo sapiens sphingomyelin phosphodiesterase 3, neutral membrane (neutral sphingomyelinase II) (SMPD3), mRNA	-1.06909	-0.489187	-0.999224	0.0599319	-0.267698	0.467018	0.0437387	0.51462	2.40456	-0.23572	1.01952	1.68008	0.94839	0.999213	0.719031	0.999967	0.941684	0.749953	0.999268	0.80028	0.0369522	0.99998	0.330977	0.0654947
TRIM6-TRIM34	Homo sapiens TRIM6-TRIM34 readthrough (TRIM6-TRIM34), mRNA	-1.06858	-0.996285	0.0431984	1.19775	1.37294	3.47711	0.0344176	-3.48271	-0.291865	3.60232	-0.295577	-0.472788	0.989273	0.999213	0.997004	0.999967	0.87255	0.308062	0.999268	0.472977	0.932341	0.99998	0.939046	0.885453
SLC16A3	Homo sapiens solute carrier family 16, member 3 (monocarboxylic acid transporter 4) (SLC16A3)	-1.06781	0.217681	-0.0887556	0.370286	2.30633	2.24201	1.14048	3.14346	4.55679	0.804513	3.41183	4.45455	0.988824	0.999213	0.991979	0.999967	0.412008	0.230741	0.999268	0.188136	0.012311	0.99998	0.0175391	0.00100749
AK128777	Homo sapiens cDNA FLJ45421 fis, clone BRHIP3036371	-1.06479	0.025248	-0.355057	-0.140355	0.125201	-0.270623	0.226715	-0.378794	-1.40386	0.16137	-0.69713	-1.41678	0.808895	0.999213	0.865224	0.999967	0.95599	0.763741	0.999268	0.736485	0.0610223	0.99998	0.27276	0.0173072
CDH13	Homo sapiens cadherin 13, H-cadherin (heart) (CDH13)	-1.04918	-0.136185	-1.89366	-1.76458	-0.265716	0.798952	-0.287348	0.389259	1.02136	-0.26101	0.466515	0.0825342	0.955141	0.999213	0.416906	0.999967	0.935243	0.51432	0.999268	0.809554	0.300514	0.99998	0.606988	0.924283
C9orf9	Homo sapiens chromosome 9 open reading frame 9 (C9orf9), mRNA	-1.04401	-0.863237	-0.0926708	-0.214552	-0.545124	-0.62294	-0.185801	-0.288019	-0.962367	-0.810071	-1.2961	-0.564859	0.195152	0.334716	0.944469	0.999967	0.43744	0.172323	0.999268	0.687688	0.0496782	0.99998	0.00137092	0.0891559
WNK4	Homo sapiens WNK lysine deficient protein kinase 4 (WNK4), mRNA	-1.0393	0.860825	0.635745	-0.459903	-1.4532	-0.454009	1.2808	1.84663	1.0327	-0.751438	0.377857	0.0161237	0.965388	0.999213	0.865294	0.999967	0.527634	0.776651	0.999268	0.267843	0.436158	0.99998	0.721229	0.987006
SMIM6	Homo sapiens small integral membrane protein 6 (SMIM6), mRNA	-1.03813	-0.364311	-0.256335	0.477086	0.980005	0.970412	-0.369177	0.834447	0.468446	-0.687848	0.420515	0.646983	0.751389	0.999213	0.89577	0.999967	0.290368	0.135125	0.999268	0.318783	0.471815	0.99998	0.456447	0.181213
HOXC-AS5	Homo sapiens HOXC cluster antisense RNA 5 (HOXC-AS5), non-coding RNA	-1.03575	-0.453714	-0.997203	-0.0670496	-0.00516521	-0.0430362	0.909129	1.10719	5.62507	0.528319	4.32876	6.09216	0.988824	0.999213	0.847113	0.999967	0.999904	0.989062	0.999268	0.701682	0.00109519	0.99998	0.00377657	2.46256e-05
SYT5	Homo sapiens synaptotagmin V (SYT5), mRNA	-1.03255	0.341638	-0.495921	-0.35772	0.309116	1.24776	0.74596	2.34277	2.96574	0.430488	3.7175	3.44341	0.988824	0.999213	0.945364	0.999967	0.960956	0.55929	0.999268	0.32138	0.0819782	0.99998	0.0167099	0.0161889
CYP4X1	Homo sapiens cytochrome P450, family 4, subfamily X, polypeptide 1 (CYP4X1), mRNA	-1.03152	-0.26525	0.131827	-0.110341	-0.221699	0.232854	-0.591014	0.443749	-0.192776	-0.52026	0.062108	0.054143	0.941355	0.999213	0.972218	0.999967	0.934967	0.853159	0.999268	0.822563	0.892192	0.99998	0.948152	0.948347
SNAI3-AS1	Homo sapiens SNAI3 antisense RNA 1 (SNAI3-AS1)	-1.03109	-0.359192	-0.191144	0.0518	0.245586	-0.0985416	-0.45506	-0.959973	-1.28164	0.303967	-0.815958	-1.67802	0.713004	0.999213	0.918157	0.999967	0.851313	0.901161	0.999268	0.197729	0.0232891	0.99998	0.128449	0.00196641
KCNH7	Homo sapiens potassium voltage-gated channel, subfamily H (eag-related), member 7 (KCNH7)	-1.03032	-0.53383	-1.37001	0.511592	0.535535	0.512323	0.484331	-0.550087	-4.07977	-1.30606	-1.95622	-4.60774	0.941355	0.999213	0.501174	0.999967	0.810024	0.67938	0.999268	0.692161	0.000876182	0.99998	0.0183801	8.22302e-06
AX747161	Homo sapiens cDNA FLJ34433 fis, clone HLUNG2000926	-1.02895	-0.786014	-1.09797	-0.577963	-0.340281	-0.463884	0.0269722	-0.931097	-0.373222	-0.466738	-1.56749	-0.892488	0.871173	0.999213	0.491064	0.999967	0.874858	0.653083	0.999268	0.515145	0.717765	0.99998	0.0396716	0.176213
PLAU	Homo sapiens plasminogen activator, urokinase (PLAU)	-1.02551	0.55135	-1.48074	2.36058	2.61642	3.63704	1.09798	1.81743	3.88348	-1.16886	1.36643	3.15846	0.987191	0.999213	0.671107	0.999967	0.223065	0.0160011	0.999268	0.329355	0.00377862	0.99998	0.25625	0.00336915
SFRP1	Homo sapiens secreted frizzled-related protein 1 (SFRP1), mRNA	-1.01925	0.211233	-0.194155	-0.389103	1.19252	2.83294	0.348825	1.12149	3.89309	1.41682	3.36867	5.18566	0.988824	0.999213	0.983179	0.999967	0.756933	0.116617	0.999268	0.678745	0.0187335	0.99998	0.0301	0.000407471
AK095366	Homo sapiens cDNA FLJ30338 fis, clone BRACE2007398	-1.0172	-0.443281	-0.734133	0.675368	0.264701	-0.242932	1.01289	-0.808381	-0.792397	0.20664	-1.43543	-0.920768	0.792507	0.999213	0.608665	0.999967	0.891606	0.810591	0.999268	0.488817	0.339747	0.99998	0.0308195	0.113764
RNASE10	Homo sapiens ribonuclease, RNase A family, 10 (non-active) (RNASE10), mRNA	-1.01645	-0.0135994	-0.321286	-0.553313	-0.456133	-0.946515	0.0662519	-0.141054	0.457412	1.13683	-0.212124	0.300344	0.784746	0.999213	0.864549	0.999967	0.726376	0.162135	0.999268	0.942187	0.678859	0.99998	0.766464	0.609837
PRSS53	Homo sapiens protease, serine, 53 (PRSS53), mRNA	-1.00519	-0.295938	-0.263813	0.000184169	-0.127082	-0.450778	0.301843	-0.841976	-2.17114	0.518419	-0.976109	-2.00152	0.600376	0.999213	0.855637	0.999967	0.936972	0.469063	0.999268	0.29117	0.00131419	0.99998	0.0669212	0.000295069
SLC1A2	Homo sapiens solute carrier family 1 (glial high affinity glutamate transporter), member 2 (SLC1A2)	-1.00078	-0.646501	-1.09188	-0.202841	0.18704	-1.15237	-0.563689	-0.914558	-3.01263	-0.209668	-1.76861	-3.81362	0.634257	0.942684	0.206381	0.999967	0.890657	0.0448541	0.999268	0.275269	0.00071426	0.99998	0.00247706	1.32968e-06
BC031638	Homo sapiens cDNA clone IMAGE:5171392	-0.995402	-0.125384	-0.332895	-0.202347	-0.703452	-0.639349	0.790383	-0.277345	-0.635156	-1.24795	-1.59109	-2.0252	0.718099	0.999213	0.826234	0.999967	0.453828	0.300848	0.999268	0.802331	0.373826	0.99998	0.00293287	0.000137135
ELOVL3	Homo sapiens ELOVL fatty acid elongase 3 (ELOVL3), mRNA	-0.994774	-0.336287	0.0648305	-0.566695	-0.679282	0.865721	-0.126549	1.26978	3.82875	-0.517944	1.42804	3.64585	0.94839	0.999213	0.99081	0.999967	0.773042	0.445688	0.999268	0.41963	0.000490827	0.99998	0.106486	1.58273e-05
AVPR1A	Homo sapiens arginine vasopressin receptor 1A (AVPR1A), mRNA	-0.994008	0.473585	0.760158	-0.0237878	0.240481	1.70025	0.886151	2.17531	4.38619	1.26278	3.10143	5.21022	0.94839	0.999213	0.757517	0.999967	0.942637	0.100834	0.999268	0.24554	0.00156102	0.99998	0.0107889	1.35011e-05
ITGBL1	Homo sapiens integrin, beta-like 1 (with EGF-like repeat domains) (ITGBL1)	-0.984627	-0.96886	-1.66762	-0.883519	0.0764039	-2.77544	0.560539	1.28993	0.482576	0.382332	1.00436	0.207921	0.955141	0.999213	0.484651	0.999967	0.986245	0.0478945	0.999268	0.40088	0.702577	0.99998	0.239905	0.808041
SLC19A1	Homo sapiens solute carrier family 19 (folate transporter), member 1 (SLC19A1)	-0.982639	-0.0101126	-0.283213	-0.938605	-0.154154	-0.511866	-0.999038	-0.909991	-0.404495	-0.213597	-0.658747	-0.383051	0.708389	0.999213	0.855637	0.999967	0.912861	0.36613	0.999268	0.231683	0.462172	0.99998	0.190259	0.391803
DACT2	Homo sapiens dishevelled-binding antagonist of beta-catenin 2 (DACT2), mRNA	-0.979656	-0.294441	-0.552728	-0.128476	-0.227986	0.447153	0.450342	-0.264208	0.499507	2.19183	1.77374	1.35758	0.941355	0.999213	0.824426	0.999967	0.931377	0.671461	0.999268	0.909064	0.700097	0.99998	0.161076	0.250642
RNF122	Homo sapiens ring finger protein 122 (RNF122), mRNA	-0.975733	0.363409	0.0952108	0.541202	0.990834	1.5001	0.388704	0.349224	0.914825	0.180084	0.740239	1.06119	0.928905	0.999213	0.981482	0.999967	0.491886	0.0812227	0.999268	0.78026	0.2325	0.99998	0.306697	0.0959514
LOC100129726	Homo sapiens uncharacterized LOC100129726 (LOC100129726), non-coding RNA	-0.963662	-0.388976	-1.02802	-0.473357	-0.694528	-1.11846	0.0631687	-1.47888	-2.85852	-0.348499	-1.65833	-2.76508	0.688032	0.999213	0.268029	0.999967	0.522542	0.104216	0.999268	0.181879	0.00476608	0.99998	0.00845838	9.39502e-05
CLSPN	Homo sapiens claspin (CLSPN)	-0.959595	1.20494	1.27132	0.291482	0.918614	1.09791	-0.389765	0.351113	1.67327	0.293043	0.51021	2.11303	0.970859	0.983969	0.60418	0.999967	0.653929	0.342871	0.999268	0.849374	0.0984964	0.99998	0.61557	0.00904565
RP11-727A23.11:ENSG00000269939		-0.957238	0.246769	-0.556098	-0.184864	0.116002	-0.240608	0.0973744	-1.22771	-1.93552	0.626421	-1.03511	-2.24655	0.914056	0.999213	0.790875	0.999967	0.966946	0.830145	0.999268	0.348779	0.0563792	0.99998	0.188409	0.00492669
SCEL	Homo sapiens sciellin (SCEL)	-0.953834	0.560573	-0.928584	-0.0665796	0.44565	0.410815	-0.369725	1.55819	2.53949	0.314389	1.44487	2.65178	0.988824	0.999213	0.855576	0.999967	0.929383	0.86456	0.999268	0.50406	0.110456	0.99998	0.299082	0.0282002
C18orf54	Homo sapiens chromosome 18 open reading frame 54 (C18orf54), mRNA	-0.95329	-0.826122	-0.106282	0.496694	-0.41974	0.504882	-0.434468	-0.706199	-0.0405536	-0.462789	-0.386655	-0.55823	0.941355	0.999213	0.979833	0.999967	0.866185	0.661156	0.999268	0.622338	0.969643	0.99998	0.660083	0.456875
RASGRP2	Homo sapiens RAS guanyl releasing protein 2 (calcium and DAG-regulated) (RASGRP2)	-0.951148	-0.325284	0.322843	-0.11169	0.56009	0.836858	0.836884	2.89555	4.40405	-0.401078	0.959226	2.6922	0.988824	0.999213	0.949983	0.999967	0.869719	0.59245	0.999268	0.159519	0.00480284	0.99998	0.442591	0.0107493
ASXL3	Homo sapiens additional sex combs like 3 (Drosophila) (ASXL3), mRNA	-0.949656	-1.23166	-1.45046	-0.279727	-1.21159	-1.52053	-0.709029	-1.43096	-1.22621	-0.267088	-2.414	-3.13778	0.572838	0.306542	0.0369604	0.999967	0.0698933	0.00324533	0.999268	0.0436049	0.0222535	0.99998	8.23489e-05	8.99727e-07
OTX1	Homo sapiens orthodenticle homeobox 1 (OTX1)	-0.948882	0.952724	0.426512	-1.26451	-1.08877	0.184638	-1.41177	-0.0955057	1.68982	0.167926	0.981863	2.16032	0.954379	0.999213	0.899718	0.999967	0.550287	0.89556	0.999268	0.959495	0.0635757	0.99998	0.264143	0.00525105
FLT1	Homo sapiens fms-related tyrosine kinase 1 (FLT1)	-0.946376	0.420561	0.35871	0.487622	0.230233	0.0683174	0.47666	0.54852	-1.78755	1.69165	0.970487	0.207283	0.94839	0.999213	0.915417	0.999967	0.947214	0.965693	0.999268	0.726897	0.112144	0.99998	0.421056	0.857772
RP11-395A13.2:ENSG00000272667		-0.94497	-0.251886	-0.0299959	-0.0953778	0.0567275	-0.072874	-0.950301	-1.32314	-0.974138	-0.279109	-0.796305	-1.351	0.801495	0.999213	0.992367	0.999967	0.978265	0.934158	0.999268	0.126715	0.12658	0.99998	0.152932	0.0102785
EDN2	Homo sapiens endothelin 2 (EDN2), mRNA	-0.944274	-0.423333	-0.297869	-0.707904	0.197376	-0.937369	0.288404	-0.209169	-0.655799	-0.584091	-0.740779	-0.341656	0.914828	0.999213	0.909654	0.999967	0.946323	0.386799	0.999268	0.900075	0.499306	0.99998	0.327534	0.61609
GCK	Homo sapiens glucokinase (hexokinase 4) (GCK)	-0.941464	-0.00172886	-0.622405	-1.27101	-0.238133	-2.25028	-2.84254	-5.50314	-5.71953	-1.34273	-4.2642	-4.88047	0.941355	0.999214	0.784536	0.999967	0.922054	0.0356052	0.999268	0.0287204	0.00455335	0.99998	0.0077168	0.00151609
RGPD3	Homo sapiens RANBP2-like and GRIP domain containing 3 (RGPD3), mRNA	-0.937538	1.26271	-0.715838	-0.339065	-0.651473	-0.212073	0.0838546	1.3888	1.95466	-0.228902	0.826301	1.53094	0.958397	0.899506	0.82387	0.999967	0.737082	0.870468	0.999268	0.258692	0.0298661	0.99998	0.312345	0.0313626
AC141928.1:ENSG00000250986		-0.937206	1.18031	0.47446	-0.420205	1.09674	3.61745	2.37208	4.60913	5.40877	-1.7467	2.57338	2.82284	0.965388	0.983969	0.897242	0.999967	0.571561	0.000821138	0.999268	0.00144862	1.18436e-05	0.99998	0.00352933	0.000622176
SLC8A2	Homo sapiens solute carrier family 8 (sodium/calcium exchanger), member 2 (SLC8A2), mRNA	-0.936802	-1.14219	-0.221781	2.1406	2.35569	1.67375	-1.59035	-0.219022	1.8917	0.487827	1.90899	2.15133	0.94839	0.971093	0.953454	0.999967	0.150759	0.187551	0.999268	0.92729	0.102807	0.99998	0.0313695	0.00839209
LINC00663:ENSG00000266904		-0.931115	-0.436833	-0.604697	1.02603	1.24504	-0.0201446	-0.979143	-0.92005	-1.72021	-0.220012	-1.33506	-2.1291	0.882458	0.999213	0.745196	0.999967	0.304352	0.989204	0.999268	0.434054	0.0556985	0.99998	0.0855983	0.00520569
RP11-20D14.6:ENSG00000249790		-0.930604	-1.50034	-0.127827	0.300306	0.6443	-0.199435	0.59964	0.733815	-1.05504	0.651648	-0.253905	-2.17215	0.880974	0.562868	0.969887	0.999967	0.666623	0.857712	0.999268	0.545415	0.24278	0.99998	0.751364	0.00329164
AX747838	Homo sapiens cDNA FLJ35665 fis, clone SPLEN2017740	-0.929634	-0.121574	-0.627493	0.470983	0.23135	0.150321	0.025883	-0.0882538	0.499766	0.300199	-0.348002	0.427925	0.572838	0.999213	0.464124	0.999967	0.843096	0.817413	0.999268	0.929525	0.337691	0.99998	0.469091	0.2782
KPNA5	Homo sapiens karyopherin alpha 5 (importin alpha 6) (KPNA5), mRNA	-0.926752	-0.10382	-0.496599	0.285578	0.0580683	0.101539	0.352751	0.376029	0.515568	0.128376	0.329916	0.494474	0.524096	0.999213	0.585513	0.999967	0.966946	0.855627	0.999268	0.529612	0.20894	0.99998	0.366955	0.120179
AK129879	Homo sapiens mRNA full length insert cDNA clone EUROIMAGE 966164	-0.925599	0.360623	-4.21888	-0.0610766	0.00538673	2.42092	2.61347	4.17158	-0.359238	2.33983	-0.712374	-3.2815	0.989979	0.999213	0.635465	0.999967	0.999904	0.614099	0.999268	0.474672	0.946508	0.99998	0.862276	0.339368
BX648939	Homo sapiens cDNA FLJ10617 fis, clone NT2RP2005464	-0.925389	-0.0999913	-0.419827	0.848744	0.805574	0.557142	0.203358	0.248688	-1.13372	-0.330788	0.0383313	-0.397083	0.789033	0.999213	0.773899	0.999967	0.431939	0.436176	0.999268	0.797024	0.0874099	0.99998	0.951419	0.424554
FER1L4	RecName: Full=Fer-1-like protein 4;Homo sapiens cDNA: FLJ22613 fis, clone HSI04987;Homo sapiens clone PP3795 unknown mRNA	-0.925124	0.125507	-0.0296151	0.29475	1.25075	1.32975	0.648071	1.47451	1.44713	0.960666	1.7622	2.03687	0.946146	0.999213	0.993858	0.999967	0.568003	0.314641	0.999268	0.377183	0.237195	0.99998	0.0965783	0.0341021
EFNA3	Homo sapiens ephrin-A3 (EFNA3), mRNA	-0.924519	0.024235	0.163291	-0.526184	0.636065	1.04028	0.278967	1.61252	2.49658	-0.213676	1.49007	2.40274	0.94839	0.999213	0.969887	0.999967	0.774919	0.345044	0.999268	0.243034	0.0142457	0.99998	0.0797827	0.00219262
KRT15	Homo sapiens keratin 15 (KRT15), mRNA	-0.923398	0.259577	0.728185	-1.32738	-0.343249	0.662781	-0.99231	0.703229	3.31017	-0.933393	2.26475	4.59306	0.986671	0.999213	0.834134	0.999967	0.923635	0.657724	0.999268	0.728153	0.0055865	0.99998	0.0312858	8.54723e-06
PPT2-EGFL8	Homo sapiens PPT2-EGFL8 readthrough (NMD candidate) (PPT2-EGFL8), non-coding RNA	-0.923356	-0.481146	-0.883427	-0.255692	-0.222702	-1.13597	0.81084	-0.112961	-0.243642	0.0618167	-0.0200339	-0.876501	0.960376	0.999213	0.759681	0.999967	0.952492	0.418225	0.999268	0.96314	0.87067	0.99998	0.987073	0.362723
LDLRAD1	Homo sapiens low density lipoprotein receptor class A domain containing 1 (LDLRAD1)	-0.921467	-0.265572	-0.177973	-0.222145	0.386269	0.966622	1.21481	1.23577	1.84496	-0.421264	-0.193602	0.0964711	0.880974	0.999213	0.946531	0.999967	0.785394	0.143337	0.999268	0.254006	0.0200578	0.99998	0.789128	0.875546
HOXA13	Homo sapiens homeobox A13 (HOXA13), mRNA	-0.920015	-0.283113	-0.15648	-0.627246	1.32831	0.814114	-0.930228	1.96081	3.61269	0.762036	2.63744	4.7616	0.988824	0.999213	0.984685	0.999967	0.640636	0.665663	0.999268	0.302094	0.00870162	0.99998	0.0411086	0.000109644
JMJD7-PLA2G4B	Homo sapiens JMJD7-PLA2G4B readthrough (JMJD7-PLA2G4B)	-0.918941	-0.259501	-0.806954	2.98184	2.95106	3.03995	-0.154951	-0.110295	-0.504293	-0.17271	-2.25956	0.05827	0.953144	0.999213	0.760748	0.999967	0.217588	0.0752074	0.999268	0.954553	0.653332	0.99998	0.124979	0.955481
KIRREL2	Homo sapiens kin of IRRE like 2 (Drosophila) (KIRREL2)	-0.91844	-0.0224453	-0.879893	-0.533513	-0.471628	0.0343988	0.0662519	2.85146	4.75196	0.396318	4.11765	5.39828	0.97369	0.999213	0.777898	0.999967	0.880963	0.986974	0.999268	0.0554601	8.83904e-05	0.99998	0.000113652	3.00278e-07
CRIP1	Homo sapiens cysteine-rich protein 1 (intestinal) (CRIP1), mRNA	-0.914518	-0.0255628	-0.0815563	0.663936	2.50777	2.56527	1.3872	4.77885	5.29701	1.51549	6.37653	6.57075	0.988824	0.999213	0.992367	0.999967	0.334214	0.150283	0.999268	0.0239376	0.00195433	0.99998	0.00011351	2.23951e-05
LOC284889	Homo sapiens uncharacterized LOC284889 (LOC284889), non-coding RNA	-0.912826	-0.593371	-0.286511	-0.384887	0.245221	-0.709996	-0.392456	-0.0814574	-1.52083	0.61265	-0.814614	-1.04223	0.761279	0.983969	0.865224	0.999967	0.873669	0.298045	0.999268	0.958617	0.101543	0.99998	0.188507	0.0610196
FAM83A-AS1	Homo sapiens FAM83A antisense RNA 1 (FAM83A-AS1), non-coding RNA	-0.910864	-0.595812	-0.616053	-2.4109	-2.33228	-2.91846	-0.243575	0.335978	0.454957	-1.3175	-1.2745	0.985542	0.988824	0.999213	0.902119	0.999967	0.33603	0.0869714	0.999268	0.910536	0.804587	0.99998	0.363115	0.387699
DKFZp434M1735	Homo sapiens cDNA FLJ51294 complete cds, highly similar to JmjC domain-containing histone demethylation protein 1A (EC 1.14.11)	-0.910478	0.157993	0.293201	-0.489146	-0.476762	-0.176175	-0.540413	-0.376007	-0.308338	1.18257	2.30759	3.45653	0.968674	0.999213	0.933404	0.999967	0.843117	0.896999	0.999268	0.813801	0.772858	0.99998	0.226673	0.0460693
MIR210HG:ENSG00000247095		-0.909366	0.0559353	-0.0376675	-0.126722	0.51407	0.0516069	0.855255	0.659208	1.0762	0.738697	0.520765	0.306973	0.865925	0.999213	0.991979	0.999967	0.761191	0.967845	0.999268	0.694428	0.316476	0.99998	0.533953	0.687083
RFX2	Homo sapiens regulatory factor X, 2 (influences HLA class II expression) (RFX2)	-0.906388	-0.415064	-0.290797	-0.134632	-0.287759	-0.228841	0.141493	0.248599	-0.469054	0.667736	0.79383	0.812796	0.798957	0.999213	0.865797	0.999967	0.835803	0.7595	0.999268	0.793093	0.450629	0.99998	0.150012	0.10263
CHKB-CPT1B	Homo sapiens CHKB-CPT1B readthrough (NMD candidate) (CHKB-CPT1B), non-coding RNA	-0.904033	0.0824129	0.290154	0.90219	0.526342	1.04158	0.414281	-0.0484645	-0.877699	-0.101769	-0.487507	-0.635417	0.792507	0.999213	0.859579	0.999967	0.66789	0.103533	0.999268	0.9639	0.150728	0.99998	0.37058	0.185335
TRAM1L1	Homo sapiens translocation associated membrane protein 1-like 1 (TRAM1L1), mRNA	-0.9018	-0.769368	-0.12607	0.100465	-0.044032	-0.0310018	-0.0169593	0.126472	-0.035528	0.564387	0.637653	1.0021	0.803952	0.899506	0.955632	0.999967	0.983636	0.971631	0.999268	0.897401	0.9555	0.99998	0.21755	0.0296746
KCNE3	Homo sapiens potassium voltage-gated channel, Isk-related family, member 3 (KCNE3), mRNA	-0.899184	-0.125426	0.0952754	-0.215516	0.148628	0.736659	0.581154	0.388844	-0.706341	-0.735771	-0.153859	0.412014	0.813289	0.999213	0.971352	0.999967	0.938784	0.265333	0.999268	0.809715	0.524362	0.99998	0.865013	0.54087
RPL13AP20	Homo sapiens ribosomal protein L13a pseudogene 20 (RPL13AP20), non-coding RNA	-0.896094	-0.294122	-0.479796	0.111359	0.269038	0.320189	0.849398	0.453394	0.270132	-0.392715	-0.881441	-0.532883	0.718099	0.999213	0.687416	0.999967	0.814596	0.587385	0.999268	0.56285	0.640221	0.99998	0.0537125	0.189463
PSORS1C3	Homo sapiens psoriasis susceptibility 1 candidate 3 (non-protein coding) (PSORS1C3), non-coding RNA	-0.893931	-0.23191	0.0597853	-0.393747	-0.980024	-0.762576	0.692139	0.734994	1.67827	1.18623	1.45919	1.86206	0.941355	0.999213	0.989499	0.999967	0.620052	0.540249	0.999268	0.634252	0.0910073	0.99998	0.100213	0.0214359
CYP4F24P	Homo sapiens cytochrome P450, family 4, subfamily F, polypeptide 24, pseudogene (CYP4F24P), non-coding RNA	-0.890192	-0.269677	-0.876434	-0.0585016	0.358808	0.555624	0.341191	0.836139	-0.0344991	0.0877859	-0.233776	-0.785388	0.647741	0.999213	0.272763	0.999967	0.701913	0.263255	0.999268	0.212566	0.955774	0.99998	0.637878	0.0633572
DQ786325	Homo sapiens clone HLS_IMAGE_878406 mRNA sequence	-0.887229	-0.196126	-0.828455	2.78642	2.62636	1.1504	0.752458	-1.05137	-5.15786	1.607	0.428396	0.596709	0.986671	0.999213	0.809086	0.999967	0.280159	0.576074	0.999268	0.645292	0.023022	0.99998	0.830609	0.716375
GRIN3B	Homo sapiens glutamate receptor, ionotropic, N-methyl-D-aspartate 3B (GRIN3B), mRNA	-0.8872	-0.815471	0.719294	0.259312	1.43165	1.73058	2.16857	2.6379	4.67441	-0.605482	3.29472	4.5685	0.988824	0.999213	0.884787	0.999967	0.631508	0.302442	0.999268	0.220258	0.00339822	0.99998	0.0085694	0.000128825
TMEM236	Homo sapiens transmembrane protein 236 (TMEM236), mRNA	-0.884363	0.0554146	0.12053	-0.00756261	-1.41037	-0.701938	0.859422	0.282463	1.651	0.357272	0.470771	2.32798	0.941355	0.999213	0.972733	0.999967	0.29204	0.469063	0.999268	0.871796	0.0747882	0.99998	0.600354	0.00130407
CRISPLD1	Homo sapiens cysteine-rich secretory protein LCCL domain containing 1 (CRISPLD1), mRNA	-0.873532	0.309544	0.162473	-0.497894	1.16902	2.22974	-1.4672	0.47477	1.66112	-1.17766	1.49918	3.28145	0.988824	0.999213	0.982952	0.999967	0.70223	0.155404	0.999268	0.861091	0.279309	0.99998	0.250955	0.00438365
WFDC2	Homo sapiens WAP four-disulfide core domain 2 (WFDC2), mRNA	-0.871751	-0.0266347	0.0617479	1.08745	2.55716	2.19942	3.55764	5.85655	7.03739	1.8999	5.36844	5.98262	0.988824	0.999213	0.993479	0.999967	0.335437	0.233321	0.999268	0.0098136	0.000164887	0.99998	0.000206327	1.37938e-05
TAS2R5	Homo sapiens taste receptor, type 2, member 5 (TAS2R5), mRNA	-0.86962	0.0200227	-0.770396	1.0388	1.19931	0.908634	0.264637	0.490997	0.787976	0.642228	0.193543	1.09346	0.937249	0.999213	0.670747	0.999967	0.346171	0.321548	0.999268	0.695092	0.333609	0.99998	0.825788	0.0945822
ZDHHC19	Homo sapiens zinc finger, DHHC-type containing 19 (ZDHHC19), mRNA	-0.868827	0.00823334	-0.426941	0.598958	0.0329124	-1.09433	-0.49445	-1.36565	-3.12003	0.32122	-1.08538	-3.57282	0.880974	0.999213	0.815972	0.999967	0.991619	0.117889	0.999268	0.105759	0.00011185	0.99998	0.0833136	3.32279e-06
AK308867	Homo sapiens cDNA, FLJ98908	-0.866444	0.0033566	-0.372326	0.658614	-0.0405166	-0.133839	1.05615	-0.0444481	0.0772544	-0.399805	-0.481966	-1.02392	0.941355	0.999214	0.881674	0.999967	0.991752	0.910128	0.999268	0.981143	0.946328	0.99998	0.496089	0.105747
ADCY7	Homo sapiens adenylate cyclase 7 (ADCY7), mRNA	-0.865234	0.115285	-0.310966	0.801141	0.625582	1.57665	-1.74233	0.074282	1.58192	-0.166893	1.50901	2.1444	0.944339	0.999213	0.912767	0.999967	0.727648	0.0682494	0.999268	0.962241	0.0376565	0.99998	0.0329282	0.00112029
CDH11	Homo sapiens cadherin 11, type 2, OB-cadherin (osteoblast) (CDH11), mRNA	-0.862678	-0.211885	-0.38521	0.203793	0.0886073	-0.0968153	-0.641078	-0.279379	-0.639536	-0.585426	-0.354369	-0.583451	0.988824	0.999213	0.93848	0.999967	0.987745	0.962173	0.999268	0.890459	0.598408	0.99998	0.764841	0.554469
ACYP1	Homo sapiens acylphosphatase 1, erythrocyte (common) type (ACYP1)	-0.861167	-0.586518	-0.319919	0.0729989	-0.507775	-0.0295455	-0.00155981	0.187339	0.0543906	0.216829	0.234809	0.266383	0.64882	0.899506	0.785733	0.999967	0.556928	0.967845	0.999268	0.809554	0.921527	0.99998	0.591253	0.47969
LOC100508120	Homo sapiens uncharacterized LOC100508120 (LOC100508120), non-coding RNA	-0.860744	-0.389875	-0.627483	-0.238126	-0.351242	-0.390104	0.2948	-0.108121	-0.94264	0.0661938	-0.13885	-0.884411	0.181855	0.88629	0.174652	0.999967	0.497594	0.231223	0.999268	0.84377	0.0066539	0.99998	0.647753	0.00119944
CYS1	Homo sapiens cystin 1 (CYS1), mRNA	-0.858117	0.114454	0.146492	1.73676	2.29395	3.64374	0.610414	0.53826	2.34324	1.43847	2.79623	4.20774	0.986671	0.999213	0.978749	0.999967	0.176172	0.002938	0.999268	0.758763	0.0228555	0.99998	0.00682015	2.61644e-05
PRR5L	Homo sapiens proline rich 5 like (PRR5L)	-0.857664	0.262522	-0.285265	-1.11725	-1.05536	0.811189	-0.372964	0.801229	2.56734	-0.548507	1.27705	2.82497	0.988824	0.999213	0.972609	0.999967	0.782504	0.700485	0.999268	0.767114	0.108492	0.99998	0.393673	0.0273916
CTU2	Homo sapiens cytosolic thiouridylase subunit 2 homolog (S. pombe) (CTU2)	-0.856159	-0.449562	-0.280557	-0.38974	-0.44398	-0.69217	-0.318077	-0.948764	-1.32206	-0.143483	-0.846158	-1.09923	0.293828	0.856792	0.715639	0.999967	0.386601	0.0418214	0.999268	0.0356639	0.00052083	0.99998	0.00671034	0.000264785
PGF	Homo sapiens placental growth factor (PGF)	-0.853935	-0.94489	-0.432852	-0.0659698	-0.0152671	1.58677	0.0662519	3.10528	5.1858	0.0749998	1.70223	3.86849	0.988824	0.999213	0.935369	0.999967	0.999904	0.314631	0.999268	0.109713	0.000623735	0.99998	0.162528	0.0004966
AC074138.3:ENSG00000225975		-0.853822	-0.134546	-0.619791	-0.484508	-0.786218	-1.05247	0.6992	-0.307678	-1.02378	-0.425236	-0.641333	-1.93978	0.749578	0.999213	0.560796	0.999967	0.304096	0.0472182	0.999268	0.745949	0.10349	0.99998	0.175974	0.000111595
BC080653	Homo sapiens cDNA FLJ41071 fis, clone 3NB692003538	-0.844412	0.537779	1.3966	-2.4974	-4.5437	-1.01846	1.34627	-0.65732	-4.10818	-1.93644	-0.908921	-2.58546	0.988824	0.999213	0.773899	0.999967	0.171292	0.679474	0.999268	0.888407	0.184178	0.99998	0.668955	0.202007
C15orf38-AP3S2	Homo sapiens C15orf38-AP3S2 readthrough (C15orf38-AP3S2), mRNA	-0.844111	-0.188042	-0.649983	-0.705543	-0.221137	0.0156039	0.496744	-0.0685591	0.482505	-0.400918	0.0632215	0.531317	0.686062	0.999213	0.467413	0.999967	0.846673	0.984792	0.999268	0.949341	0.385721	0.99998	0.905755	0.171474
PDK1	Homo sapiens pyruvate dehydrogenase kinase, isozyme 1 (PDK1), nuclear gene encoding mitochondrial protein, mRNA	-0.837664	-0.0400773	-0.07587	-0.13903	-0.150018	-0.360531	-0.124815	-0.827705	-0.908024	-0.0829886	-0.885884	-1.3644	0.941355	0.999213	0.984309	0.999967	0.959633	0.756711	0.999268	0.606199	0.407315	0.99998	0.293681	0.0786126
CLIC6	Homo sapiens chloride intracellular channel 6 (CLIC6), nuclear gene encoding mitochondrial protein, mRNA	-0.837306	1.3224	0.98025	0.971727	1.70708	3.00649	2.0016	3.24866	4.71581	0.360986	3.70533	4.96957	0.988824	0.983969	0.751751	0.999967	0.361616	0.0115575	0.999268	0.0412096	0.000265656	0.99998	0.000644571	3.2221e-06
BC039424	Homo sapiens cDNA FLJ43424 fis, clone OCBBF2027148, highly similar to Rattus norvegicus ribosome attached membrane protein 4 (RAMP4) mRNA	-0.834682	-0.134246	-0.412023	-0.516642	0.092142	-0.738299	-0.511096	0.0231255	-0.558671	-0.284818	-0.316643	-1.01093	0.664995	0.999213	0.694387	0.999967	0.947011	0.120756	0.999268	0.978629	0.2481	0.99998	0.458676	0.00930775
SIX1	Homo sapiens SIX homeobox 1 (SIX1), mRNA	-0.834326	0.679316	-0.322649	-0.674686	0.502237	1.5081	-0.218919	1.44018	2.07304	-0.00351286	1.69156	2.35874	0.980022	0.999213	0.936355	0.999967	0.844576	0.154269	0.999268	0.278467	0.0336209	0.99998	0.0550896	0.00385721
INPP4B	Homo sapiens inositol polyphosphate-4-phosphatase, type II, 105kDa (INPP4B)	-0.834171	-1.18023	-0.350341	-0.450742	0.432637	0.839125	-0.523796	0.276772	2.33338	1.22584	2.0136	2.80305	0.958397	0.967073	0.91783	0.999967	0.877683	0.492953	0.999268	0.878471	0.0139829	0.99998	0.0329381	0.00138478
PSD2	Homo sapiens pleckstrin and Sec7 domain containing 2 (PSD2), mRNA	-0.832443	0.0386356	0.438947	0.257662	0.971378	0.737877	-0.391718	0.80531	1.48738	-0.102496	0.743352	2.04185	0.988824	0.999213	0.923172	0.999967	0.71356	0.647494	0.999268	0.696512	0.251908	0.99998	0.526847	0.0337394
SCN4B	Homo sapiens sodium channel, voltage-gated, type IV, beta subunit (SCN4B)	-0.832315	1.44279	0.633113	-0.171072	1.61296	2.51804	-0.879004	0.537364	3.59655	1.22212	2.33878	5.07138	0.988824	0.982409	0.883474	0.999967	0.479199	0.0641331	0.999268	0.792546	0.00233977	0.99998	0.0438246	8.15922e-06
PPP1R3G	Homo sapiens protein phosphatase 1, regulatory subunit 3G (PPP1R3G), mRNA	-0.832067	0.680304	0.345349	0.351674	1.26123	1.21864	-0.139204	0.307339	-0.114109	1.19963	0.706542	0.877728	0.94839	0.999213	0.899718	0.999967	0.390179	0.214157	0.999268	0.87046	0.92682	0.99998	0.498069	0.328948
PSG1	Homo sapiens pregnancy specific beta-1-glycoprotein 1 (PSG1)	-0.830609	-2.15447	-1.66941	0.732938	1.12507	0.743833	-1.5331	-0.478921	5.79074	0.440952	3.74236	6.85714	0.989273	0.999213	0.813167	0.999967	0.873669	0.845716	0.999268	0.919318	0.0093273	0.99998	0.0626381	0.000320556
RNASEH2A	Homo sapiens ribonuclease H2, subunit A (RNASEH2A), mRNA	-0.826896	-0.562131	-0.389186	-0.500172	-0.244761	-0.596025	0.482704	0.346498	0.386637	-0.426961	-0.422803	-0.283466	0.813289	0.996578	0.785781	0.999967	0.874653	0.371926	0.999268	0.727861	0.556798	0.99998	0.447108	0.566404
KLHL41	Homo sapiens kelch-like family member 41 (KLHL41), mRNA	-0.824883	-0.0450772	-0.933676	1.0942	0.523893	0.0195615	-0.171172	-0.934944	-0.316869	0.115582	-0.349326	-0.460805	0.955141	0.999213	0.685103	0.999967	0.848638	0.991649	0.999268	0.618731	0.810461	0.99998	0.729372	0.590072
RNF165	Homo sapiens ring finger protein 165 (RNF165)	-0.820351	0.335125	-0.584593	-0.0559689	-0.661641	-1.32983	-0.49665	-0.684014	-3.48839	-0.388026	-0.820283	-3.75638	0.880974	0.999213	0.717795	0.999967	0.637446	0.0993527	0.999268	0.616088	0.0039102	0.99998	0.339087	0.000281077
CDH3	Homo sapiens cadherin 3, type 1, P-cadherin (placental) (CDH3), mRNA	-0.818094	-1.25694	-1.23792	1.58437	-0.321298	0.238674	0.748208	4.18728	6.93078	-2.22498	3.82756	5.93404	0.988824	0.999213	0.790875	0.999967	0.957945	0.930849	0.999268	0.0705566	0.000213295	0.99998	0.00478494	8.88789e-06
C2CD4C	Homo sapiens C2 calcium-dependent domain containing 4C (C2CD4C), mRNA	-0.816694	0.202423	-0.473398	-0.127721	0.376405	-0.24202	0.465771	1.14592	2.0472	1.28429	1.78816	3.01564	0.979749	0.999213	0.892667	0.999967	0.901554	0.882062	0.999268	0.499908	0.0725837	0.99998	0.0927146	0.00184047
ADAM22	Homo sapiens ADAM metallopeptidase domain 22 (ADAM22)	-0.812292	-0.477297	-0.260266	-0.43748	-1.61146	-0.357039	-0.613415	-1.30679	-0.213151	-0.624124	-1.39439	-0.00388561	0.880974	0.999213	0.899913	0.999967	0.109505	0.661044	0.999268	0.170592	0.774375	0.99998	0.0236147	0.994727
ATF5	Homo sapiens activating transcription factor 5 (ATF5)	-0.812259	0.0596373	-0.0781857	-0.0513909	0.167045	0.0164496	-0.191342	-0.564701	-1.06989	0.355235	-0.738816	-2.10779	0.914622	0.999213	0.981752	0.999967	0.934967	0.989062	0.999268	0.606078	0.148027	0.99998	0.248863	0.000456406
TG	Homo sapiens thyroglobulin (TG), mRNA	-0.810638	0.262041	-0.162395	0.484931	1.00795	1.19989	0.0464113	1.45273	1.10971	-0.0833424	0.635864	1.16658	0.882458	0.999213	0.946388	0.999967	0.348448	0.0943799	0.999268	0.177848	0.186501	0.99998	0.343972	0.0438255
EPHB3	Homo sapiens EPH receptor B3 (EPHB3), mRNA	-0.807479	-0.330112	0.840181	-0.235564	1.00234	0.609716	-1.72093	0.358262	1.57528	-0.496994	1.61625	2.42873	0.988824	0.999213	0.860406	0.999967	0.757638	0.760536	0.999268	0.893589	0.278694	0.99998	0.23747	0.0451405
YJEFN3	Homo sapiens YjeF N-terminal domain containing 3 (YJEFN3), nuclear gene encoding mitochondrial protein;Homo sapiens YjeF N-terminal domain containing 3 (YJEFN3)	-0.807319	-0.491118	-0.720359	-0.55653	-0.719433	-1.16031	0.409439	0.00550085	0.198134	0.33916	0.201886	0.334327	0.941355	0.999213	0.678649	0.999967	0.646843	0.210059	0.999268	0.996708	0.842419	0.99998	0.826943	0.6552
SEMA6B	Homo sapiens sema domain, transmembrane domain (TM), and cytoplasmic domain, (semaphorin) 6B (SEMA6B), mRNA	-0.806695	-0.743978	-0.809414	0.564132	-0.110171	0.423141	0.896671	3.43744	4.28126	0.210759	2.13348	2.29356	0.988824	0.999213	0.870983	0.999967	0.986705	0.845716	0.999268	0.090324	0.00678252	0.99998	0.100832	0.052141
ZNF850	Homo sapiens zinc finger protein 850 (ZNF850)	-0.803756	-0.72422	-0.555602	-0.391787	-0.599719	-1.0119	0.29268	0.0160052	-0.860506	-0.746254	-0.231556	-0.932384	0.758249	0.794587	0.599389	0.999967	0.441448	0.042137	0.999268	0.987044	0.100012	0.99998	0.624229	0.0233345
MSH5	Homo sapiens mutS homolog 5 (E. coli) (MSH5)	-0.799796	0.123827	-1.01517	0.879807	0.125642	0.412082	-1.01036	-0.531122	-1.38888	0.154223	-0.0849735	-2.66796	0.958397	0.999213	0.646705	0.999967	0.969841	0.742709	0.999268	0.729331	0.185646	0.99998	0.941419	0.0175383
AK126635	Homo sapiens cDNA FLJ33587 fis, clone BRAMY2012497	-0.792865	0.059013	0.0266778	0.397769	0.724675	0.234221	-0.398535	-1.46566	-1.81792	-0.126454	-0.346951	-1.15158	0.897076	0.999213	0.992746	0.999967	0.618088	0.829618	0.999268	0.196559	0.0358556	0.99998	0.693023	0.133521
MEF2BNB-MEF2B	Homo sapiens MEF2BNB-MEF2B readthrough (MEF2BNB-MEF2B)	-0.792645	-0.388692	-0.741844	0.233276	0.3535	0.463546	1.44682	0.772761	1.08127	-0.408368	-0.613481	-0.0254493	0.880974	0.999213	0.596408	0.999967	0.831296	0.571801	0.999268	0.49795	0.165505	0.99998	0.34364	0.967379
LTB4R	Homo sapiens leukotriene B4 receptor (LTB4R)	-0.786786	-0.653629	-0.475485	-0.0878067	-0.56939	-0.711185	-0.028162	-0.124911	0.0663909	0.0261756	-0.318017	-0.172246	0.618286	0.719231	0.573602	0.999967	0.3996	0.109459	0.999268	0.867099	0.890906	0.99998	0.388047	0.607787
ZBTB26	Homo sapiens zinc finger and BTB domain containing 26 (ZBTB26), mRNA	-0.785163	0.238933	0.260736	-0.0172065	-0.284488	-1.09363	-0.193653	-0.245737	-1.09213	0.208965	-0.371099	-0.666917	0.789033	0.999213	0.847995	0.999967	0.766753	0.0258017	0.999268	0.75281	0.0365124	0.99998	0.407561	0.0923714
PBK	Homo sapiens PDZ binding kinase (PBK), mRNA	-0.784116	-0.773601	-1.28179	-1.08465	1.00551	0.379432	0.838994	1.62868	3.31116	1.21436	1.72154	0.940162	0.988824	0.999213	0.673625	0.999967	0.701913	0.840276	0.999268	0.463086	0.0251013	0.99998	0.156548	0.426768
MICALCL	Homo sapiens MICAL C-terminal like (MICALCL), mRNA	-0.783527	-0.665368	-0.291538	0.88557	0.1589	0.83526	0.444025	1.72051	3.37471	-0.0827942	1.57671	3.28226	0.94839	0.999213	0.913684	0.999967	0.955893	0.367753	0.999268	0.136125	0.000190588	0.99998	0.0235522	2.44228e-06
HHIPL1	Homo sapiens HHIP-like 1 (HHIPL1)	-0.781549	-0.34241	-0.504493	-0.454854	0.136345	-0.236862	0.436099	1.43412	2.55272	-0.518204	1.39204	2.40553	0.918574	0.999213	0.776674	0.999967	0.954844	0.816998	0.999268	0.148339	0.00071426	0.99998	0.0314286	9.50587e-05
COL22A1	Homo sapiens collagen, type XXII, alpha 1 (COL22A1), mRNA	-0.780996	-0.147962	0.767714	1.43339	1.06743	2.21425	0.618934	3.43769	4.6682	0.399656	3.21599	5.36011	0.988824	0.999213	0.909654	0.999967	0.824651	0.304709	0.999268	0.175768	0.0150493	0.99998	0.0558287	0.000630513
IGFBP1	Homo sapiens insulin-like growth factor binding protein 1 (IGFBP1), mRNA	-0.778141	0.222357	0.337949	0.257674	0.433231	0.356661	0.0868436	-0.32821	-0.683551	0.630319	-0.0494852	-0.567071	0.944339	0.999213	0.887185	0.999967	0.833379	0.750028	0.999268	0.814904	0.457236	0.99998	0.955646	0.438692
UNC93A	Homo sapiens unc-93 homolog A (C. elegans) (UNC93A)	-0.778098	-0.166908	-0.125735	0.0152752	0.711571	-0.434599	0.323926	0.712968	-2.13276	-0.556925	-0.291502	-3.25475	0.986058	0.999213	0.980515	0.999967	0.784048	0.796702	0.999268	0.733405	0.208006	0.99998	0.827069	0.0200561
KIAA1653	Homo sapiens mRNA for KIAA1653 protein, partial cds	-0.777892	-0.087408	-0.0637455	-1.19879	-0.938531	-1.00769	0.785587	1.45912	-0.356425	1.0132	-1.49846	0.864143	0.944339	0.999213	0.986274	0.999967	0.578476	0.324167	0.999268	0.426174	0.825476	0.99998	0.179985	0.330775
NLRP6	Homo sapiens NLR family, pyrin domain containing 6 (NLRP6)	-0.776318	0.453613	0.673545	0.677671	1.69137	1.73791	0.419974	0.721725	-0.350857	0.543087	1.24809	-0.187067	0.94839	0.999213	0.719041	0.999967	0.117344	0.0323161	0.999268	0.506487	0.681822	0.99998	0.0887425	0.807885
RHBG	Homo sapiens Rh family, B glycoprotein (gene/pseudogene) (RHBG)	-0.77539	-0.503195	-1.57737	-0.78427	0.00132437	0.678577	-0.372594	1.26459	3.17948	-1.54853	0.945094	2.33308	0.94839	0.999213	0.357214	0.999967	0.999904	0.570981	0.999268	0.489793	0.00856038	0.99998	0.320619	0.00449312
DQ574721	Homo sapiens cDNA FLJ39761 fis, clone SPLEN1000083	-0.77506	-0.382886	-0.64372	-0.465765	-0.613715	-1.46926	0.53997	-1.6193	-3.00505	-0.0549785	-0.314944	-1.14754	0.986671	0.999213	0.839912	0.999967	0.858728	0.280271	0.999268	0.320364	0.0308199	0.99998	0.80514	0.283265
INCA1	Homo sapiens inhibitor of CDK, cyclin A1 interacting protein 1 (INCA1)	-0.771739	-0.93743	-0.346563	0.483687	0.603247	0.00541681	0.351777	0.744944	0.684416	0.50566	0.435159	0.481153	0.813289	0.659167	0.802282	0.999967	0.489577	0.99524	0.999268	0.313207	0.211029	0.99998	0.364551	0.257551
P4HA3	Homo sapiens prolyl 4-hydroxylase, alpha polypeptide III (P4HA3), mRNA	-0.771036	0.986625	-1.0989	0.948542	1.50367	2.45487	-0.0954049	1.34912	1.27569	1.28654	2.56019	2.38153	0.988824	0.999213	0.84824	0.999967	0.689046	0.207934	0.999268	0.602071	0.480048	0.99998	0.103994	0.099314
MCM5	Homo sapiens minichromosome maintenance complex component 5 (MCM5), mRNA	-0.770967	-0.769979	-0.541742	-0.385	-0.78737	-1.06558	-0.150236	-0.612715	-0.423571	-0.140892	-0.659649	-0.533176	0.0835354	0.0505429	0.114385	0.999967	0.00931127	8.07377e-05	0.999268	0.0606577	0.0875225	0.99998	0.00329941	0.00758089
AX746885	Homo sapiens cDNA FLJ33950 fis, clone CTONG2018413	-0.768327	-0.0626127	0.0320998	0.274543	0.0794119	0.0885036	-0.788578	-0.276749	-0.794403	0.567637	0.252859	-0.245878	0.94839	0.999213	0.992746	0.999967	0.986673	0.959216	0.999268	0.906841	0.584045	0.99998	0.841376	0.8234
GS1-124K5.4:ENSG00000237310		-0.767993	0.116587	-0.463642	-0.28953	-0.433525	-0.443451	0.0331294	-0.775381	-1.26074	-0.131099	-0.955403	-2.04244	0.831794	0.999213	0.729972	0.999967	0.685072	0.474748	0.999268	0.378478	0.055939	0.99998	0.0921278	0.000533512
PRUNE2	Homo sapiens prune homolog 2 (Drosophila) (PRUNE2), mRNA	-0.767645	0.318069	-0.0475572	1.17773	1.43527	2.48871	1.35131	1.92241	2.5822	0.1139	0.966076	0.95008	0.988824	0.999213	0.993572	0.999967	0.581909	0.0880979	0.999268	0.318525	0.0660573	0.99998	0.378935	0.335133
DTX1	Homo sapiens deltex homolog 1 (Drosophila) (DTX1), mRNA	-0.765579	-0.153337	-0.485002	-0.270631	-0.0832065	-0.80642	-0.452082	-0.495008	-2.01285	0.12905	-0.673434	-2.04503	0.483503	0.999213	0.47451	0.999967	0.934708	0.0267854	0.999268	0.316214	1.18777e-05	0.99998	0.049383	6.10112e-07
STK32B	Homo sapiens serine/threonine kinase 32B (STK32B), mRNA	-0.765163	-0.703728	-0.745751	-1.08244	-0.556567	-0.150019	1.82173	0.620799	1.50896	-0.355505	0.200366	0.894506	0.988824	0.999213	0.899718	0.999967	0.910143	0.954699	0.999268	0.837119	0.405418	0.99998	0.906885	0.498788
ZNF625-ZNF20	Homo sapiens ZNF625-ZNF20 readthrough (NMD candidate) (ZNF625-ZNF20), non-coding RNA	-0.764723	-1.63038	-2.40055	-1.76244	-1.70056	-0.318279	-2.5549	-1.93421	-2.97466	-1.57589	1.41998	-1.97231	0.989273	0.999213	0.734418	0.999967	0.785394	0.940577	0.999268	0.666971	0.329465	0.99998	0.587826	0.426842
NBPF16	Homo sapiens neuroblastoma breakpoint family, member 16 (NBPF16), mRNA	-0.763985	-0.264722	-0.106196	-0.220026	-0.643652	-0.365966	-0.587706	-1.05321	-0.379375	0.490339	-0.38565	-0.0239235	0.94839	0.999213	0.977396	0.999967	0.668654	0.701922	0.999268	0.326539	0.64123	0.99998	0.631677	0.974196
C3P1	Homo sapiens complement component 3 precursor pseudogene (C3P1), non-coding RNA	-0.762423	-0.0721946	-0.610196	-0.558992	-0.630076	-1.77633	-1.39802	-2.01795	-4.29105	-0.359324	-3.6292	-6.04405	0.891816	0.999213	0.711676	0.999967	0.579026	0.0220009	0.999268	0.0591658	0.000396255	0.99998	0.000408604	3.60929e-05
ADRB1	Homo sapiens adrenoceptor beta 1 (ADRB1), mRNA	-0.759029	0.802887	0.84025	1.2237	1.64879	2.61048	0.925691	1.13579	3.02873	-1.86975	0.181532	2.26024	0.988824	0.999213	0.813311	0.999967	0.535206	0.0880287	0.999268	0.611822	0.0315409	0.99998	0.903477	0.0319657
GSTM5	Homo sapiens glutathione S-transferase mu 5 (GSTM5), mRNA	-0.75521	-0.166924	-0.620272	0.148109	-0.603948	0.185136	-0.0876605	-0.48836	-1.51132	-0.400957	-0.480628	-1.11277	0.955141	0.999213	0.790875	0.999967	0.796693	0.89556	0.999268	0.776292	0.176509	0.99998	0.610293	0.175094
LOC100505806	Homo sapiens uncharacterized LOC100505806 (LOC100505806), non-coding RNA	-0.753491	-0.135026	-0.390828	-0.432791	-0.21077	-0.116234	0.165075	-0.408552	-1.37777	-1.12388	-0.468603	-0.704055	0.813289	0.999213	0.759079	0.999967	0.86781	0.867487	0.999268	0.634817	0.026082	0.99998	0.350046	0.11494
SPP1	Homo sapiens secreted phosphoprotein 1 (SPP1)	-0.7481	0.00485481	-0.0870581	1.22825	1.40185	0.385671	1.65483	2.24427	1.71156	1.4216	1.65949	1.77803	0.949791	0.999214	0.984144	0.999967	0.28059	0.745679	0.999268	0.0634551	0.0768175	0.99998	0.0645387	0.0321693
ZNF215	Homo sapiens zinc finger protein 215 (ZNF215), mRNA	-0.745819	-0.372869	0.30344	0.552348	0.82967	1.43597	0.869101	1.58435	2.10861	0.3442	0.782285	1.21427	0.913268	0.999213	0.865768	0.999967	0.471767	0.0357369	0.999268	0.062725	0.00173728	0.99998	0.132355	0.00970757
TINAGL1	Homo sapiens tubulointerstitial nephritis antigen-like 1 (TINAGL1)	-0.745326	0.25438	-0.299419	-1.48682	0.0566587	0.0108408	-0.126663	1.62619	3.60264	-0.273033	2.37547	4.18893	0.988824	0.999213	0.970425	0.999967	0.995742	0.996525	0.999268	0.467642	0.0182495	0.99998	0.068203	0.000611184
ZNF70	Homo sapiens zinc finger protein 70 (ZNF70), mRNA	-0.744154	-0.326337	0.165814	0.27989	0.0412097	0.537483	-1.34822	-0.734608	-0.191408	-0.227101	-0.813627	-0.313219	0.880974	0.999213	0.936601	0.999967	0.986673	0.405684	0.999268	0.374793	0.763368	0.99998	0.134745	0.528375
NGFR	Homo sapiens nerve growth factor receptor (NGFR), mRNA	-0.742987	0.792527	0.722207	0.348436	0.995736	1.25151	-0.731954	-0.289578	1.55479	2.00856	3.12694	5.15473	0.988824	0.999213	0.899718	0.999967	0.796661	0.538468	0.999268	0.924662	0.317711	0.99998	0.0404102	0.000319124
mir-29b-2	Homo sapiens microRNA miR-102 gene, complete sequence	-0.740677	-0.292438	-0.247399	0.942786	-1.28959	0.794424	2.59011	1.565	1.59618	-0.287187	-2.08652	-1.88302	0.988824	0.999213	0.970917	0.999967	0.690297	0.671595	0.999268	0.552367	0.390425	0.99998	0.146246	0.12632
PIGR	Homo sapiens polymeric immunoglobulin receptor (PIGR), mRNA	-0.740005	-0.0835131	0.0652737	-0.0484664	0.618826	0.462254	0.812967	1.40821	1.39384	0.606242	1.35209	1.93928	0.749578	0.999213	0.97373	0.999967	0.466939	0.421333	0.999268	0.164774	0.0715417	0.99998	0.0455982	0.00199088
BC048998	Homo sapiens cDNA clone IMAGE:5266218	-0.739155	-0.316	-0.177446	-1.33826	-0.685041	-1.16366	0.227783	0.379452	-0.592712	-0.04804	-0.890796	-1.00917	0.813289	0.999213	0.913577	0.999967	0.410835	0.038422	0.999268	0.655996	0.333221	0.99998	0.0560792	0.0187971
RNF186	Homo sapiens ring finger protein 186 (RNF186), mRNA	-0.736112	-1.77904	0.360467	-0.560273	-1.42056	0.0731385	0.551611	2.13107	3.3256	1.81606	3.1681	4.27423	0.988824	0.874184	0.933025	0.999967	0.567425	0.971164	0.999268	0.211312	0.00907528	0.99998	0.0103547	0.000260837
RRN3P3	Homo sapiens RNA polymerase I transcription factor homolog (S. cerevisiae) pseudogene 3 (RRN3P3), non-coding RNA	-0.735565	-0.34791	-0.613381	0.412556	-0.0607139	0.179964	-0.313672	-0.577157	-0.388235	-0.352946	-0.698701	-0.236043	0.850251	0.999213	0.604657	0.999967	0.973418	0.793993	0.999268	0.41958	0.453518	0.99998	0.133651	0.578442
PPFIA4	Homo sapiens protein tyrosine phosphatase, receptor type, f polypeptide (PTPRF), interacting protein (liprin), alpha 4 (PPFIA4), mRNA	-0.729472	1.11853	-1.12288	-0.0311513	0.471199	2.02205	-1.97327	0.358243	-0.775944	1.0584	1.04511	0.581631	0.989273	0.999213	0.881487	0.999967	0.959318	0.492225	0.999268	0.945755	0.812584	0.99998	0.68943	0.808232
PLCH1	Homo sapiens phospholipase C, eta 1 (PLCH1)	-0.729111	-1.03163	-0.688989	0.134729	-0.279273	-0.3358	0.0253542	-0.239947	0.219514	-0.333941	-0.213578	0.0720231	0.64882	0.227575	0.307348	0.999967	0.779217	0.525628	0.999268	0.742933	0.646329	0.99998	0.626173	0.855697
VWF	Homo sapiens von Willebrand factor (VWF), mRNA	-0.728495	-0.638434	-0.65749	0.317725	0.661899	0.286149	0.12017	0.597672	-0.0429458	0.851826	-0.0509881	-0.53761	0.94839	0.999213	0.747372	0.999967	0.676975	0.79833	0.999268	0.62632	0.964717	0.99998	0.959484	0.497358
PTGFR	Homo sapiens prostaglandin F receptor (FP) (PTGFR)	-0.726958	-0.298331	-0.334398	-0.500716	-1.01871	-0.902848	-0.697562	-1.75025	-2.26575	-0.451386	-2.43522	-3.48948	0.813289	0.999213	0.791337	0.999967	0.155249	0.0839333	0.999268	0.0161518	0.000326028	0.99998	1.42713e-05	5.91001e-08
FAM57A	Homo sapiens family with sequence similarity 57, member A (FAM57A), mRNA	-0.725893	0.519495	0.582737	0.010385	0.683474	1.04872	0.576675	1.18545	1.62858	0.445183	1.56933	1.61654	0.981676	0.999213	0.816648	0.999967	0.738189	0.322151	0.999268	0.369379	0.0842037	0.99998	0.0607424	0.0348979
JRK	Homo sapiens jerky homolog (mouse) (JRK)	-0.725598	-0.164129	-0.600393	-0.0891114	-0.496608	-0.311822	0.151813	0.108367	-0.155271	-0.00627203	-0.475504	-0.453297	0.814349	0.999213	0.580684	0.999967	0.623817	0.624193	0.999268	0.912458	0.801991	0.99998	0.332983	0.299494
SLC30A3	Homo sapiens solute carrier family 30 (zinc transporter), member 3 (SLC30A3), mRNA	-0.725498	-0.269191	0.0410461	0.937307	2.51589	3.24392	0.694173	3.64543	4.44049	0.619716	3.68099	4.79075	0.988824	0.999213	0.993858	0.999967	0.157098	0.0122125	0.999268	0.0285659	0.00096916	0.99998	0.00131805	1.55694e-05
AK130486	Homo sapiens cDNA FLJ26976 fis, clone SLV02257	-0.723643	-0.459192	-0.741061	-0.390935	-0.000709357	-0.267835	0.975489	0.660208	-0.443467	0.372551	-0.150028	-0.735347	0.941355	0.999213	0.61539	0.999967	0.999904	0.762864	0.999268	0.538811	0.599226	0.99998	0.843111	0.228544
CCDC180	Homo sapiens coiled-coil domain containing 180 (CCDC180), mRNA	-0.723352	-0.503979	-0.600133	-1.16606	-0.652448	-1.51512	0.676206	-0.234425	-4.09515	0.19403	-1.79289	-2.4021	0.944339	0.999213	0.739504	0.999967	0.646582	0.0694793	0.999268	0.878637	0.00279419	0.99998	0.019424	0.00159607
LOC643669	Homo sapiens uncharacterized LOC643669 (LOC643669), mRNA	-0.72298	0.113687	-0.208425	-1.789	-0.652685	-2.58512	0.269581	-0.0387406	-2.26044	0.343314	0.438763	-0.671879	0.988824	0.999213	0.963993	0.999967	0.825712	0.0909707	0.999268	0.988286	0.1638	0.99998	0.760237	0.599381
SCN5A	Homo sapiens sodium channel, voltage-gated, type V, alpha subunit (SCN5A)	-0.722967	-0.650671	-0.68442	-0.0667135	0.680327	2.64018	1.75877	4.18008	5.99244	0.833576	3.76846	5.47805	0.988824	0.999213	0.909654	0.999967	0.886233	0.13758	0.999268	0.0464642	0.000444274	0.99998	0.00833279	6.88941e-05
ZNF205-AS1	Homo sapiens ZNF205 antisense RNA 1 (ZNF205-AS1)	-0.720434	-0.123583	-0.769141	0.309477	0.420161	0.386689	0.753518	0.904444	0.359688	0.331475	-0.811817	-0.0422975	0.813289	0.999213	0.399244	0.999967	0.682012	0.521278	0.999268	0.239096	0.56616	0.99998	0.118325	0.933018
ZNF204P	Homo sapiens zinc finger protein 204, pseudogene (ZNF204P)	-0.720406	-1.10013	-1.18742	-0.0144608	0.171884	-0.283679	0.210881	1.21732	1.40972	0.969768	1.51882	1.38835	0.914622	0.668538	0.282252	0.999967	0.922165	0.727623	0.999268	0.183941	0.0406881	0.99998	0.0048451	0.00525164
C19orf40	Homo sapiens chromosome 19 open reading frame 40 (C19orf40), mRNA	-0.71975	0.163163	-0.220552	0.790191	0.831861	0.196613	-0.281447	1.14835	1.29104	0.531364	0.13123	0.883518	0.955141	0.999213	0.943006	0.999967	0.578476	0.871493	0.999268	0.313149	0.121536	0.99998	0.882565	0.180551
BC023516	Homo sapiens cDNA clone IMAGE:4298402, partial cds	-0.716902	-0.133516	-0.907872	-0.185897	-0.344191	0.0300281	0.106077	-0.164598	-0.783764	0.341813	-0.303735	-0.115096	0.880974	0.999213	0.392054	0.999967	0.776762	0.971872	0.999268	0.868673	0.19458	0.99998	0.606988	0.828742
ZNF815P	Homo sapiens zinc finger protein 815, pseudogene (ZNF815P), non-coding RNA	-0.71556	-1.26767	-0.871709	-0.681296	-0.727997	-0.194888	-0.634505	-1.62436	-0.209664	-0.227095	0.390625	0.559515	0.904312	0.495246	0.458559	0.999967	0.469992	0.802876	0.999268	0.0939	0.770045	0.99998	0.510171	0.269482
AK123314	Homo sapiens cDNA FLJ34303 fis, clone FEBRA2007818	-0.71507	0.237677	-1.17975	0.153697	-0.275129	0.649062	-1.4369	-2.1968	-1.12125	-0.453965	-2.27831	-1.8436	0.986671	0.999213	0.61539	0.999967	0.932554	0.603592	0.999268	0.158727	0.314141	0.99998	0.0247002	0.0355368
ADCY3	Homo sapiens adenylate cyclase 3 (ADCY3), mRNA	-0.707946	0.386661	-0.120923	1.05996	1.90559	3.13937	-0.180133	1.30317	3.13389	0.445578	2.49317	3.83658	0.958397	0.999213	0.974306	0.999967	0.0926226	0.000340925	0.999268	0.163365	2.94613e-05	0.99998	0.000226581	3.97195e-08
C21orf58	Homo sapiens chromosome 21 open reading frame 58 (C21orf58), mRNA	-0.706909	-0.454741	-0.619071	-0.439314	-0.855101	-1.42315	-0.122598	-1.42305	-1.99998	0.101384	-1.70865	-1.3639	0.749578	0.983969	0.440082	0.999967	0.213852	0.00622819	0.999268	0.0517655	0.00130222	0.99998	0.00080246	0.00177946
DOCK6	Homo sapiens dedicator of cytokinesis 6 (DOCK6), mRNA	-0.706451	-0.0655978	-0.331935	-0.146096	0.328978	0.472253	0.00100797	-0.121274	0.153888	-0.189378	-0.133692	-0.0234501	0.697217	0.999213	0.734035	0.999967	0.691312	0.291899	0.999268	0.871978	0.7405	0.99998	0.758534	0.952574
FLJ27352	Homo sapiens uncharacterized LOC145788 (FLJ27352), mRNA	-0.705016	-0.212114	-0.384025	-0.174632	-0.482237	0.102174	-0.113524	0.261367	0.338151	-0.110625	0.661636	0.597108	0.813289	0.999213	0.752572	0.999967	0.610094	0.884299	0.999268	0.763376	0.547028	0.99998	0.138572	0.141816
RFX3	Homo sapiens regulatory factor X, 3 (influences HLA class II expression) (RFX3)	-0.704911	-0.473571	-0.534755	-0.0428413	0.271741	0.256885	0.352666	0.322714	1.02182	0.2914	0.654967	0.867737	0.758249	0.979686	0.544983	0.999967	0.760157	0.608659	0.999268	0.618171	0.0140126	0.99998	0.0819595	0.0114411
HAUS5	Homo sapiens HAUS augmin-like complex, subunit 5 (HAUS5), mRNA	-0.7043	-0.71799	-0.846786	-0.59882	-1.03909	-1.8148	-0.407563	-1.74113	-1.58918	0.0028657	-1.59652	-1.36359	0.355761	0.237736	0.0369604	0.999967	0.0106665	1.15886e-05	0.999268	0.000611992	6.0396e-05	0.99998	1.26156e-05	1.33887e-05
RP5-1125A11.1:ENSG00000228265		-0.703968	-1.24209	-0.929715	-0.1488	0.189567	-0.513874	0.870776	0.124516	-0.226254	-0.789575	-1.25083	-0.18795	0.813289	0.274441	0.26579	0.999967	0.891647	0.396235	0.999268	0.907062	0.730295	0.99998	0.0157654	0.685806
CENPF	Homo sapiens centromere protein F, 350/400kDa (CENPF), mRNA	-0.7039	-0.292503	-0.0611549	-0.234338	-0.987349	-1.82777	-0.214125	-0.906973	-0.175629	0.181194	-0.268561	-0.399349	0.94839	0.999213	0.985779	0.999967	0.405865	0.0259645	0.999268	0.439048	0.842089	0.99998	0.717102	0.526873
CD93	Homo sapiens CD93 molecule (CD93), mRNA	-0.703859	0.0445914	0.144921	0.336935	0.250698	-0.146085	0.75412	0.21483	-1.02603	0.617058	-0.603332	-0.961563	0.988824	0.999213	0.97796	0.999967	0.936079	0.923971	0.999268	0.900075	0.334041	0.99998	0.611267	0.347058
ULBP2	Homo sapiens UL16 binding protein 2 (ULBP2), mRNA	-0.70327	-0.291352	-0.394503	0.684527	1.01889	2.49352	0.620462	1.40167	3.02035	-0.0737948	1.43398	2.40299	0.970859	0.999213	0.897242	0.999967	0.603235	0.0171864	0.999268	0.243653	0.00082928	0.99998	0.0434803	0.000337855
RP11-834C11.4:ENSG00000250742		-0.702668	1.09853	-1.0966	-0.49054	1.09786	1.64777	-1.54167	1.54893	2.96486	0.342069	3.25867	5.20749	0.988824	0.999213	0.804959	0.999967	0.739394	0.337185	0.999268	0.476537	0.0457093	0.99998	0.0210277	9.79276e-05
RPPH1	Homo sapiens ribonuclease P RNA component H1 (RPPH1), RNase P RNA	-0.701259	-0.456506	0.670219	1.01966	1.02451	1.82922	2.47891	-0.139417	-0.242653	1.22867	1.02224	1.22006	0.988824	0.999213	0.913201	0.999967	0.845665	0.439075	0.999268	0.971288	0.920056	0.99998	0.630189	0.501065
EHD2	Homo sapiens EH-domain containing 2 (EHD2), mRNA	-0.699029	0.167026	0.0924451	0.0206792	0.986536	1.19987	0.62016	1.15788	1.94627	0.185818	1.5914	1.18983	0.988824	0.999213	0.986843	0.999967	0.780875	0.518357	0.999268	0.614474	0.196508	0.99998	0.172362	0.274382
DLGAP3	Homo sapiens discs, large (Drosophila) homolog-associated protein 3 (DLGAP3), mRNA	-0.696807	-0.302107	-0.3303	0.405224	1.5214	1.63758	-0.356786	0.702497	3.79559	-0.432162	2.96852	3.99999	0.988824	0.999213	0.966561	0.999967	0.63954	0.390728	0.999268	0.800664	0.0156929	0.99998	0.0371325	0.00242477
FMN1	Homo sapiens formin 1 (FMN1)	-0.69617	-0.169963	0.269383	-0.0344613	-0.147764	-0.435462	-2.74833	-0.0779359	1.92292	-0.367292	2.36717	4.21529	0.988824	0.999213	0.971395	0.999967	0.978767	0.842724	0.999268	0.978629	0.177623	0.99998	0.101452	0.00142255
MDFI	Homo sapiens MyoD family inhibitor (MDFI), mRNA	-0.694956	-0.027056	0.244994	-0.0655185	1.84741	2.49814	0.86673	3.10457	4.29289	1.37149	4.25975	4.22536	0.989273	0.999213	0.982552	0.999967	0.665314	0.290046	0.999268	0.249994	0.0311611	0.99998	0.0131535	0.00779251
BX649158	Homo sapiens full length insert cDNA clone YI41D03	-0.694212	0.486967	1.31962	2.56353	2.86371	0.480181	2.50925	0.0635329	-0.379962	0.427943	-0.788105	1.4642	0.988824	0.999213	0.753774	0.999967	0.447265	0.89556	0.999268	0.98953	0.90506	0.99998	0.740862	0.391211
LMX1A	Homo sapiens LIM homeobox transcription factor 1, alpha (LMX1A)	-0.692276	1.84822	0.900598	0.545468	-0.0631145	2.02624	0.82935	3.38947	5.79684	-1.02003	3.14333	5.50163	0.988824	0.852807	0.805967	0.999967	0.993788	0.151652	0.999268	0.0570384	6.88025e-05	0.99998	0.00822098	3.35981e-06
LOC100507462	Homo sapiens uncharacterized LOC100507462 (LOC100507462), mRNA	-0.691059	-1.13653	-0.837177	-0.605619	-0.811977	-0.752311	0.458222	-1.06912	-0.900819	0.0506869	-0.548994	-2.00882	0.941355	0.668538	0.519433	0.999967	0.465267	0.29446	0.999268	0.371414	0.293965	0.99998	0.440057	0.00518337
NFATC4	Homo sapiens nuclear factor of activated T-cells, cytoplasmic, calcineurin-dependent 4 (NFATC4)	-0.689027	-0.424927	0.132247	-0.232039	-0.451508	0.0204199	-0.128696	-0.258865	-0.995226	0.55629	0.519213	1.09599	0.980022	0.999213	0.973037	0.999967	0.870373	0.990406	0.999268	0.86038	0.273079	0.99998	0.572268	0.149722
SPOCK1	Homo sapiens sparc/osteonectin, cwcv and kazal-like domains proteoglycan (testican) 1 (SPOCK1), mRNA	-0.685636	0.578084	0.150358	0.969941	-0.83546	-0.22053	-0.398771	0.655546	0.314461	0.849882	1.47802	0.876267	0.988824	0.999213	0.985196	0.999967	0.809898	0.919941	0.999268	0.73925	0.824592	0.99998	0.168599	0.380184
TMEM216	Homo sapiens transmembrane protein 216 (TMEM216)	-0.685325	-0.522189	-0.40646	-0.084282	-0.205909	-0.238972	0.193036	-0.0431967	0.226677	0.179276	-0.258574	0.118839	0.697217	0.87336	0.635465	0.999967	0.814914	0.599206	0.999268	0.955404	0.589771	0.99998	0.476339	0.715123
RP13-392I16.1:ENSG00000235263		-0.685144	-0.583584	0.559917	-0.578109	-0.710047	-0.719218	0.236114	0.265149	-0.141156	0.717215	-1.01316	-0.749534	0.972153	0.999213	0.79944	0.999967	0.647232	0.428132	0.999268	0.866664	0.894371	0.99998	0.211107	0.279403
RP11-101E14.2:ENSG00000237767		-0.682904	-0.217008	-0.696545	-0.0740191	0.100131	-0.865878	-0.311392	-0.555203	-1.83247	-0.370292	-0.857114	-2.98198	0.804347	0.999213	0.400267	0.999967	0.937456	0.0589755	0.999268	0.496918	0.00328597	0.99998	0.0490711	7.83019e-08
SLC6A16	Homo sapiens solute carrier family 6, member 16 (SLC6A16), mRNA	-0.682449	-0.31534	-0.542551	-0.368348	-0.506043	-0.88792	0.229982	0.0927039	0.0803342	0.571498	0.0303368	0.142287	0.789033	0.999213	0.536391	0.999967	0.530472	0.0733518	0.999268	0.927146	0.8973	0.99998	0.958154	0.763165
CCDC15	Homo sapiens coiled-coil domain containing 15 (CCDC15), mRNA	-0.681604	-0.539521	-0.377558	-0.142777	-0.218939	0.0385095	-0.0882346	-0.501077	-0.252433	0.431244	0.000672536	0.156561	0.813289	0.969446	0.747372	0.999967	0.859047	0.957874	0.999268	0.500518	0.640852	0.99998	0.999473	0.71435
SYN2	Homo sapiens synapsin II (SYN2)	-0.681411	-0.610235	0.971406	-0.0779721	0.79919	2.19732	0.0575393	1.00011	3.33419	0.024519	1.69663	3.70605	0.988824	0.999213	0.795677	0.999967	0.791684	0.111835	0.999268	0.634907	0.0105881	0.99998	0.128078	0.000300047
TNNT1	Homo sapiens troponin T type 1 (skeletal, slow) (TNNT1)	-0.679525	0.7266	0.430888	0.519119	1.03562	2.89079	2.53309	3.95232	7.60983	1.32622	4.7876	6.71881	0.989273	0.999213	0.957588	0.999967	0.823447	0.143884	0.999268	0.116874	0.000150588	0.99998	0.00349571	2.40839e-05
PDE4B	Homo sapiens phosphodiesterase 4B, cAMP-specific (PDE4B)	-0.678886	-0.499634	-0.559468	-0.0907692	-0.504528	-0.574458	-0.742087	-1.42318	-1.64901	-0.895087	-0.79919	-0.722429	0.944339	0.999213	0.734418	0.999967	0.710736	0.453363	0.999268	0.170441	0.0385951	0.99998	0.264265	0.258274
IFI44L	Homo sapiens interferon-induced protein 44-like (IFI44L), mRNA	-0.678685	-1.05643	-2.31983	0.374069	1.38797	2.2205	-0.431473	1.13922	1.54201	0.243859	2.50035	2.6448	0.988824	0.999213	0.591092	0.999967	0.684585	0.214501	0.999268	0.614541	0.309774	0.99998	0.0630711	0.0328879
SNHG11	Homo sapiens small nucleolar RNA host gene 11 (non-protein coding) (SNHG11), non-coding RNA	-0.674289	-0.328169	-0.0659571	-1.09258	-0.715468	-0.496923	0.234226	0.382756	-0.973714	0.590335	-0.643976	-0.226748	0.941355	0.999213	0.981908	0.999967	0.491886	0.460916	0.999268	0.733724	0.238663	0.99998	0.409864	0.743635
AK310634	Homo sapiens cDNA, FLJ17676	-0.674242	-0.580485	-0.782165	-0.113183	-0.0269688	-0.590234	0.477403	-0.751887	-0.658928	-0.685844	-1.31658	-1.61303	0.792507	0.887211	0.309914	0.999967	0.989549	0.226227	0.999268	0.278118	0.19335	0.99998	0.00246527	0.000126448
BCL11B	Homo sapiens B-cell CLL/lymphoma 11B (zinc finger protein) (BCL11B)	-0.674147	-1.07335	-0.675437	2.42745	0.626705	2.73805	-0.391228	1.91243	2.47776	0.0801002	1.48319	2.70066	0.988824	0.999213	0.898158	0.999967	0.900153	0.127601	0.999268	0.377947	0.111482	0.99998	0.305903	0.0330316
OSBPL5	Homo sapiens oxysterol binding protein-like 5 (OSBPL5)	-0.673991	-0.0841423	0.448745	0.210492	0.507469	1.59311	0.384543	1.03045	1.93307	-0.74355	0.847435	1.57084	0.988824	0.999213	0.91127	0.999967	0.881181	0.227426	0.999268	0.526035	0.0769602	0.99998	0.398235	0.070143
C16orf74	Homo sapiens chromosome 16 open reading frame 74 (C16orf74), mRNA	-0.673713	-0.421215	-0.865401	-0.137453	0.573194	1.02775	0.65579	1.36336	2.31348	-0.487079	1.06192	1.19037	0.9819	0.999213	0.691105	0.999967	0.785394	0.319123	0.999268	0.300113	0.0142787	0.99998	0.198224	0.107177
BTBD19	Homo sapiens BTB (POZ) domain containing 19 (BTBD19), mRNA	-0.673442	0.106427	0.434367	-2.23831	-0.259616	0.757916	-0.576986	0.468777	1.18171	0.244328	1.1613	1.831	0.988824	0.999213	0.89279	0.999967	0.926467	0.465246	0.999268	0.809554	0.3121	0.99998	0.267588	0.0447993
CCL28	Homo sapiens chemokine (C-C motif) ligand 28 (CCL28), mRNA	-0.671268	-0.431645	-0.357166	0.153353	0.47749	0.593418	-0.289955	0.312313	1.96917	0.328825	1.43609	2.28942	0.970859	0.999213	0.899718	0.999967	0.828987	0.593738	0.999268	0.842145	0.0231729	0.99998	0.0691248	0.00174058
GHRLOS	Homo sapiens ghrelin opposite strand/antisense RNA (GHRLOS)	-0.670712	0.101487	-0.134227	-0.221243	-0.674489	-0.922848	-0.545846	0.160633	0.399319	-0.645781	0.118706	1.08174	0.865925	0.999213	0.942616	0.999967	0.493982	0.13609	0.999268	0.875622	0.504134	0.99998	0.857386	0.0253582
APCDD1L-AS1	Homo sapiens APCDD1L antisense RNA 1 (head to head) (APCDD1L-AS1), non-coding RNA	-0.670216	-0.0393939	-0.0515259	0.802297	0.359404	0.525011	1.3292	2.30162	2.22036	0.0743562	1.65417	2.72012	0.988824	0.999213	0.994354	0.999967	0.948382	0.826299	0.999268	0.346921	0.219539	0.99998	0.267677	0.0371298
SLC2A3	Homo sapiens solute carrier family 2 (facilitated glucose transporter), member 3 (SLC2A3), mRNA	-0.670166	0.330475	-0.000475487	0.25997	0.935679	0.348995	0.115116	0.663128	-0.958121	0.417947	0.527141	0.424567	0.988824	0.999213	0.999842	0.999967	0.776235	0.874826	0.999268	0.770446	0.562058	0.99998	0.703791	0.725723
CNDP1	Homo sapiens carnosine dipeptidase 1 (metallopeptidase M20 family) (CNDP1), mRNA	-0.669929	-0.1688	-0.160953	-0.0785309	0.113108	-0.912173	-0.38942	0.466784	-0.795399	0.520145	0.233716	-1.29116	0.697217	0.999213	0.898223	0.999967	0.922149	0.0370365	0.999268	0.447951	0.0963533	0.99998	0.593215	0.0050156
EFNA1	Homo sapiens ephrin-A1 (EFNA1)	-0.668317	-0.0738045	-0.169491	0.139926	0.0577039	-0.3493	-0.125435	-0.744393	-0.710863	0.0718636	-0.972884	-1.03239	0.762986	0.999213	0.899975	0.999967	0.966946	0.449004	0.999268	0.198384	0.106071	0.99998	0.00969011	0.00319656
F3	Homo sapiens coagulation factor III (thromboplastin, tissue factor) (F3)	-0.666835	0.141703	-0.245467	-0.323189	-0.496091	-0.13045	-0.281845	0.176904	0.683745	0.505948	0.487607	0.818971	0.885413	0.999213	0.884787	0.999967	0.623108	0.857343	0.999268	0.862409	0.229218	0.99998	0.307573	0.0491942
IGSF21	Homo sapiens immunoglobin superfamily, member 21 (IGSF21), mRNA	-0.666466	0.46127	-0.627721	-0.0663775	-0.0116754	1.68335	3.25319	2.1231	6.54123	1.40751	5.55	6.41757	0.988824	0.999213	0.92131	0.999967	0.999904	0.396235	0.999268	0.41516	0.000311795	0.99998	0.000358353	1.54065e-05
NR4A3	Homo sapiens nuclear receptor subfamily 4, group A, member 3 (NR4A3)	-0.665747	0.649045	0.794004	1.35953	1.32062	1.06364	-0.261774	0.215518	1.27834	-0.355595	1.04698	2.35941	0.988824	0.999213	0.844924	0.999967	0.612227	0.516995	0.999268	0.933472	0.346973	0.99998	0.39943	0.0253813
ADSSL1	Homo sapiens adenylosuccinate synthase like 1 (ADSSL1)	-0.6655	0.21911	-0.0175877	-0.281721	0.47324	0.425333	0.227284	0.457161	0.270649	0.404335	0.210361	-0.42015	0.941355	0.999213	0.994603	0.999967	0.715159	0.575055	0.999268	0.666897	0.722791	0.99998	0.749655	0.447086
TNNI3	Homo sapiens troponin I type 3 (cardiac) (TNNI3), mRNA	-0.665041	-0.141638	1.20928	-0.0670496	1.0249	0.882103	2.62746	1.44395	3.59464	-0.421876	2.30359	3.64073	0.988824	0.999213	0.650253	0.999967	0.67645	0.54853	0.999268	0.432124	0.00395831	0.99998	0.0297441	0.000271818
PDPN	Homo sapiens podoplanin (PDPN)	-0.664672	0.634331	-0.625503	0.57431	-0.387482	0.609565	0.511468	0.840591	2.30725	0.497904	0.495072	1.19163	0.988824	0.999213	0.914259	0.999967	0.942637	0.78277	0.999268	0.768364	0.168235	0.99998	0.751259	0.33553
AX747003	Homo sapiens cDNA FLJ34149 fis, clone FCBBF3012588, highly similar to Homo sapiens single-strand selective monofunctional uracil DNA glycosylase mRNA	-0.663877	-0.230703	-1.09511	0.225632	1.38617	1.1478	-0.100978	0.591679	-0.252081	1.23238	1.03481	-0.148577	0.984865	0.999213	0.596408	0.999967	0.367377	0.286628	0.999268	0.680336	0.817537	0.99998	0.254088	0.875753
CCDC141	Homo sapiens coiled-coil domain containing 141 (CCDC141), mRNA	-0.661019	0.499471	-0.0668643	0.760823	0.859491	-0.649349	0.303722	2.45647	2.05644	-0.0774478	3.79038	4.6561	0.988824	0.999213	0.992746	0.999967	0.769003	0.715759	0.999268	0.140332	0.111457	0.99998	0.00124764	3.33108e-05
LOC100129534	Homo sapiens small nuclear ribonucleoprotein polypeptide N pseudogene (LOC100129534), non-coding RNA	-0.66029	-0.588377	-0.344524	-0.614658	-0.953453	-1.82447	0.12156	-0.693343	-1.17961	-0.101768	-1.48626	-1.28203	0.941355	0.999213	0.842949	0.999967	0.34154	0.0132664	0.999268	0.50943	0.116675	0.99998	0.0176807	0.0202971
PIWIL2	Homo sapiens piwi-like RNA-mediated gene silencing 2 (PIWIL2)	-0.658549	-0.0135392	-0.154405	0.328008	0.694264	0.810956	-0.0422593	1.11757	-0.449873	0.47281	0.459646	-0.290668	0.865925	0.999213	0.932191	0.999967	0.39737	0.130172	0.999268	0.101626	0.449187	0.99998	0.351036	0.53273
DLX4	RecName: Full=Homeobox protein DLX-4; AltName: Full=Beta protein 1; AltName: Full=Homeobox protein DLX-7; AltName: Full=Homeobox protein DLX-8;Homo sapiens distal-less homeobox 4 (DLX4)	-0.652683	-0.506505	-0.47308	0.544523	1.81981	1.59573	0.729129	2.41826	3.77753	0.252269	3.46452	3.92327	0.988824	0.999213	0.922154	0.999967	0.449225	0.316963	0.999268	0.199984	0.00744939	0.99998	0.00417862	0.000544337
SIVA1	Homo sapiens SIVA1, apoptosis-inducing factor (SIVA1)	-0.652512	-0.096676	-0.427542	-0.23409	-0.128904	-0.455215	0.126374	-0.793726	-0.865972	-0.348708	-0.913391	-0.875458	0.880974	0.999213	0.746247	0.999967	0.931738	0.439663	0.999268	0.316441	0.135	0.99998	0.0713471	0.0550614
PLEKHD1	Homo sapiens pleckstrin homology domain containing, family D (with coiled-coil domains) member 1 (PLEKHD1), mRNA	-0.652124	1.4501	1.4695	0.176856	-0.427254	2.33165	-0.461892	1.95855	3.53104	-2.19897	2.14226	2.79956	0.988824	0.983969	0.619917	0.999967	0.911787	0.0685932	0.999268	0.236754	0.00399447	0.99998	0.0421442	0.00410995
CBX8	Homo sapiens chromobox homolog 8 (CBX8), mRNA	-0.651232	-0.498456	-0.46494	-0.142663	0.149767	0.138099	0.080917	0.00547632	0.694902	-0.240475	0.469129	0.779872	0.749578	0.902629	0.575185	0.999967	0.887954	0.795345	0.999268	0.993448	0.0717926	0.99998	0.18015	0.0128571
BX537811	Homo sapiens mRNA; cDNA DKFZp547C228 (from clone DKFZp547C228)	-0.65087	0.451891	0.776899	0.823295	0.185445	-0.759857	-0.360927	-0.535053	-1.60328	-0.389863	-2.61928	-0.0937421	0.988824	0.999213	0.747372	0.999967	0.96052	0.600539	0.999268	0.717009	0.130788	0.99998	0.0479968	0.915439
LIPT2	Homo sapiens lipoyl(octanoyl) transferase 2 (putative) (LIPT2), nuclear gene encoding mitochondrial protein, mRNA	-0.650847	-0.58201	-0.331645	-0.452925	-0.0854027	-0.272594	0.614421	-0.164451	-0.218405	-0.127793	0.0427031	-1.01167	0.856258	0.9603	0.793685	0.999967	0.957121	0.64736	0.999268	0.860393	0.710503	0.99998	0.93571	0.018239
CCDC40	Homo sapiens coiled-coil domain containing 40 (CCDC40)	-0.650307	0.233578	-0.0604573	-0.403735	-0.429645	-0.250463	0.310845	-0.156106	0.0974876	0.730036	0.463164	0.236254	0.802346	0.999213	0.974306	0.999967	0.593022	0.634289	0.999268	0.845593	0.851085	0.99998	0.262712	0.542819
C16orf93	Homo sapiens chromosome 16 open reading frame 93 (C16orf93)	-0.645211	0.36382	-0.0142472	-0.295792	0.412726	0.336433	0.705426	1.05971	0.714255	0.376793	0.574963	1.2097	0.917124	0.999213	0.994637	0.999967	0.726376	0.633664	0.999268	0.174774	0.244692	0.99998	0.295242	0.0113456
STYK1	Homo sapiens serine/threonine/tyrosine kinase 1 (STYK1), mRNA	-0.645106	-0.581941	-0.0610638	-0.624549	-0.00772408	-0.610233	0.642625	2.54214	4.16357	-0.821411	0.694398	3.41728	0.988824	0.999213	0.992746	0.999967	0.999904	0.759418	0.999268	0.21218	0.00531524	0.99998	0.616501	0.00210914
RP11-222A11.1:ENSG00000228065		-0.643987	-0.143265	-0.328113	0.369084	-0.109081	0.0644887	0.178121	-0.1112	-0.431457	-0.61279	-0.468034	-0.143628	0.762986	0.999213	0.736088	0.999967	0.925371	0.911379	0.999268	0.891665	0.36201	0.99998	0.25035	0.702064
HIVEP3	Homo sapiens human immunodeficiency virus type I enhancer binding protein 3 (HIVEP3)	-0.643468	-0.124043	0.0497279	0.0777718	-0.425762	-0.263914	-0.103941	-0.862075	-0.265817	0.0848487	-0.230163	0.191802	0.410404	0.999213	0.964844	0.999967	0.277276	0.360291	0.999268	0.0177705	0.331285	0.99998	0.376567	0.395967
TFAP2A	Homo sapiens transcription factor AP-2 alpha (activating enhancer binding protein 2 alpha) (TFAP2A)	-0.643449	0.0800635	0.411339	0.0932521	-0.396862	-0.4572	0.259951	1.23835	3.57741	-0.251701	3.74681	5.77525	0.988824	0.999213	0.944392	0.999967	0.928379	0.823226	0.999268	0.556061	0.00932527	0.99998	0.0051985	1.1195e-05
ALDH3A1	Homo sapiens aldehyde dehydrogenase 3 family, member A1 (ALDH3A1)	-0.640899	-0.455924	0.215586	1.17629	1.11929	2.22296	-0.606501	0.323593	0.269514	0.138705	0.318112	0.436398	0.988824	0.999213	0.953707	0.999967	0.666805	0.0900044	0.999268	0.873649	0.836228	0.99998	0.798202	0.669633
CACNG1	Homo sapiens calcium channel, voltage-dependent, gamma subunit 1 (CACNG1), mRNA	-0.640398	-0.587242	-0.636241	-0.23594	-0.169802	0.626124	1.63915	1.88935	3.92269	-0.946359	2.31614	3.18232	0.988824	0.999213	0.913577	0.999967	0.978265	0.780603	0.999268	0.429387	0.0155987	0.99998	0.113684	0.0161328
LINC00969:ENSG00000242086		-0.639399	0.225709	-0.215844	-0.481047	-0.233103	-0.779671	0.403097	-0.00106624	-0.801688	0.501982	-0.210703	-0.118227	0.813289	0.999213	0.870983	0.999967	0.813112	0.0911863	0.999268	0.998858	0.117855	0.99998	0.652033	0.773366
FAM153A	Homo sapiens family with sequence similarity 153, member A (FAM153A), mRNA	-0.638806	-0.00680451	-0.178283	0.767477	0.531731	0.909716	1.73888	1.71674	2.90359	0.474947	2.03334	2.78824	0.988824	0.999214	0.978749	0.999967	0.893453	0.598631	0.999268	0.498389	0.0909449	0.99998	0.109127	0.0159744
ZP3	Homo sapiens zona pellucida glycoprotein 3 (sperm receptor) (ZP3)	-0.638651	-0.279893	-0.764452	0.390023	0.0227647	0.437187	-0.510772	-0.433259	-0.118315	-0.827508	-0.364786	-0.261581	0.986671	0.999213	0.747372	0.999967	0.998801	0.700651	0.999268	0.758328	0.905328	0.99998	0.673654	0.73106
SNHG16:ENSG00000163597		-0.637811	-0.236438	-0.715507	0.0404094	-0.584691	-0.261102	-0.511034	-0.446469	-1.23497	0.548053	-0.220113	-0.606429	0.898736	0.999213	0.503989	0.999967	0.50178	0.674011	0.999268	0.574444	0.0283824	0.99998	0.688557	0.18666
IL7	Homo sapiens interleukin 7 (IL7)	-0.636952	-0.746836	-0.913266	-0.13959	-0.29159	-0.565661	-0.438622	-0.445626	-1.44599	-0.212938	-0.665296	-1.41595	0.681255	0.466132	0.0868487	0.999967	0.673439	0.133736	0.999268	0.403243	0.00104438	0.99998	0.0439915	4.21822e-05
C14orf182	Homo sapiens chromosome 14 open reading frame 182 (C14orf182), mRNA	-0.636638	0.277351	0.0319323	-1.13971	0.7515	-0.375632	0.654431	-0.100312	1.21625	0.902603	1.68433	1.61568	0.988824	0.999213	0.994637	0.999967	0.746656	0.811497	0.999268	0.965894	0.316276	0.99998	0.123482	0.108001
CST6	Homo sapiens cystatin E/M (CST6), mRNA	-0.63617	0.26132	-0.179536	0.654469	0.684035	2.0334	2.25133	5.14581	7.17882	0.694165	3.54661	5.23256	0.988824	0.999213	0.981752	0.999967	0.874858	0.244894	0.999268	0.0172617	6.35678e-05	0.99998	0.00402447	1.3842e-05
RP11-84C13.1:ENSG00000271359		-0.636112	-0.935706	-1.04287	0.190286	-0.342137	-0.939159	0.0174511	-1.49815	-2.42965	0.170048	-1.06256	-1.83884	0.419158	0.048866	0.00605904	0.999967	0.447017	0.00192186	0.999268	0.000378003	3.93914e-08	0.99998	0.00021714	1.98894e-08
SHD	Homo sapiens Src homology 2 domain containing transforming protein D (SHD), mRNA	-0.635724	-0.704736	-0.686257	0.103095	0.305831	-0.343327	0.0317319	-0.0670498	-0.406508	1.08969	1.7597	1.13586	0.960376	0.999213	0.727196	0.999967	0.873531	0.726556	0.999268	0.962241	0.609539	0.99998	0.0248761	0.120179
SHOX2	Homo sapiens short stature homeobox 2 (SHOX2)	-0.635223	-0.0474812	0.928448	1.49177	2.42603	0.995257	-0.377642	1.02043	3.20876	2.42159	3.31724	6.18631	0.988824	0.999213	0.797203	0.999967	0.18704	0.532536	0.999268	0.597129	0.00934601	0.99998	0.00500493	2.92312e-07
CYP4F22	Homo sapiens cytochrome P450, family 4, subfamily F, polypeptide 22 (CYP4F22), mRNA	-0.634768	0.749066	0.148013	0.17584	1.2424	1.67438	-0.321356	0.470659	1.17462	1.0242	2.07378	3.36749	0.961973	0.99702	0.96455	0.999967	0.275489	0.0323161	0.999268	0.68856	0.112477	0.99998	0.0223373	0.000114158
BC065231	Homo sapiens cDNA clone IMAGE:4642241	-0.634463	-0.23229	-0.409766	-0.593763	-0.778523	-1.09028	0.0549266	-0.293462	-0.564576	-0.0440794	-0.766208	-1.10219	0.630773	0.999213	0.540067	0.999967	0.0485208	0.000969398	0.999268	0.615424	0.14443	0.99998	0.0081473	0.00010392
SOX17	Homo sapiens SRY (sex determining region Y)-box 17 (SOX17), mRNA	-0.633151	-0.0528406	0.0855907	-0.0670496	-0.00516521	0.637471	0.0662519	2.02819	5.49848	-0.0763595	3.6202	6.97531	0.989273	0.999213	0.992746	0.999967	0.999904	0.810315	0.999268	0.472748	0.00358425	0.99998	0.0302421	1.69804e-05
CHTF18	Homo sapiens CTF18, chromosome transmission fidelity factor 18 homolog (S. cerevisiae) (CHTF18), mRNA	-0.631825	-0.187954	-0.147117	-0.441853	-0.687516	-0.250756	0.348031	-0.796353	-0.729306	-0.469478	-0.814627	-0.741919	0.945505	0.999213	0.953707	0.999967	0.64074	0.801602	0.999268	0.440235	0.325641	0.99998	0.234558	0.225812
ZNF214	Homo sapiens zinc finger protein 214 (ZNF214), mRNA	-0.63173	-0.0280006	-0.183848	-0.200637	-0.503381	-0.329977	-0.495251	-0.525829	-0.880688	-0.363223	-0.878088	-0.377125	0.64882	0.999213	0.850063	0.999967	0.337862	0.377912	0.999268	0.309799	0.0236972	0.99998	0.00817925	0.192788
CACNA1I	Homo sapiens calcium channel, voltage-dependent, T type, alpha 1I subunit (CACNA1I)	-0.631556	-0.559761	-0.592707	-0.0660779	-0.0143043	0.397258	0.0662519	0.670482	4.03113	-0.0833675	2.20863	4.86731	0.988824	0.999213	0.891851	0.999967	0.999904	0.824244	0.999268	0.767751	0.00194642	0.99998	0.0554046	1.1103e-05
ARHGAP28	Homo sapiens Rho GTPase activating protein 28 (ARHGAP28), mRNA	-0.631255	-0.26397	-0.123203	0.998561	1.07646	1.66714	-1.56665	0.374598	0.776852	-0.258128	1.47003	1.88098	0.988824	0.999213	0.982402	0.999967	0.631012	0.169314	0.999268	0.832127	0.466862	0.99998	0.129727	0.0321577
RP11-819C21.1:ENSG00000261098		-0.631168	-0.333684	-0.197901	-0.124757	-0.212986	-0.143751	-0.643249	-0.697094	-0.564986	-0.608423	-0.623936	-0.364639	0.918574	0.999213	0.91343	0.999967	0.884856	0.850524	0.999268	0.390479	0.336585	0.99998	0.247448	0.451663
ZNF491	Homo sapiens zinc finger protein 491 (ZNF491), mRNA	-0.630438	-0.141172	0.0726906	0.103811	-0.571067	-0.594878	-0.523848	-0.68074	-1.49836	-0.325608	-0.460536	-1.06629	0.697858	0.999213	0.958705	0.999967	0.295833	0.116086	0.999268	0.201139	0.000988857	0.99998	0.175105	0.00126401
GPRASP2	Homo sapiens G protein-coupled receptor associated sorting protein 2 (GPRASP2)	-0.628834	-0.254083	-0.162241	0.0189236	-0.161765	0.111822	-0.439008	-0.722502	-0.706457	-0.289246	-0.733975	-0.996304	0.758249	0.999213	0.895122	0.999967	0.864447	0.821698	0.999268	0.166005	0.0724884	0.99998	0.0326175	0.00218008
SAP30	Homo sapiens Sin3A-associated protein, 30kDa (SAP30), mRNA	-0.62847	-0.394009	-0.00302453	-0.131965	-0.472136	-0.242617	-0.201011	-0.776706	-1.02512	-0.176356	-0.67699	-1.06877	0.914622	0.999213	0.998437	0.999967	0.657187	0.723389	0.999268	0.351968	0.0924535	0.99998	0.186653	0.0238536
PLCXD1	Homo sapiens phosphatidylinositol-specific phospholipase C, X domain containing 1 (PLCXD1)	-0.628427	-0.345034	-0.334333	-0.310211	-0.344895	-0.518736	0.281627	-0.085013	-0.288722	-0.0936943	-0.273905	-0.388701	0.169654	0.744265	0.395262	0.999967	0.330782	0.0317354	0.999268	0.875579	0.364564	0.99998	0.268816	0.077814
SGSM1	Homo sapiens small G protein signaling modulator 1 (SGSM1)	-0.62682	1.16584	1.35763	-0.724327	0.652442	1.20871	-1.2421	1.00992	1.87447	-1.1006	0.892824	1.78294	0.988824	0.87336	0.386956	0.999967	0.726376	0.196285	0.999268	0.448476	0.0392391	0.99998	0.28671	0.0144256
BNIPL	Homo sapiens BCL2/adenovirus E1B 19kD interacting protein like (BNIPL)	-0.624537	-0.395507	-0.987575	1.0941	0.567887	-0.194828	-0.564023	-1.98374	-1.85104	-0.361788	-1.10025	-0.80727	0.956161	0.999213	0.529036	0.999967	0.772562	0.884598	0.999268	0.114639	0.0484587	0.99998	0.129463	0.206173
PIP5KL1	Homo sapiens phosphatidylinositol-4-phosphate 5-kinase-like 1 (PIP5KL1)	-0.623965	-0.342456	-0.302523	0.334503	0.494222	0.502925	0.211691	-0.0906934	0.107955	0.0207048	0.314744	0.512866	0.958397	0.999213	0.900833	0.999967	0.795181	0.632914	0.999268	0.952096	0.903325	0.99998	0.693486	0.441119
NKX3-2	Homo sapiens NK3 homeobox 2 (NKX3-2), mRNA	-0.62351	-0.549356	-0.0670842	0.0228956	-1.2408	0.517197	-0.736111	0.806457	3.35596	0.121975	0.55285	3.1385	0.988824	0.999213	0.992367	0.999967	0.617263	0.753593	0.999268	0.706307	0.00883114	0.99998	0.669171	0.00231017
WT1	Homo sapiens Wilms tumor 1 (WT1);Homo sapiens Wilms tumor upstream neighbor 1, mRNA (cDNA clone IMAGE:3633024)	-0.6232	0.00917897	0.336166	0.452668	0.906879	1.7222	1.1888	1.78813	1.97897	-0.566353	0.488599	1.13585	0.988824	0.999213	0.91343	0.999967	0.570844	0.0524994	0.999268	0.113346	0.0242012	0.99998	0.543351	0.0923714
KIAA1875	Homo sapiens KIAA1875 (KIAA1875), non-coding RNA	-0.622425	-0.00263058	-0.348409	-0.269593	-0.269284	-0.797185	0.0807042	-0.758249	-2.12964	-0.0411448	-2.01497	-1.64061	0.880974	0.999214	0.785781	0.999967	0.826929	0.160755	0.999268	0.2985	0.000931924	0.99998	0.000502268	0.000873153
LOC100506060	Homo sapiens SMG1 homolog, phosphatidylinositol 3-kinase-related kinase (C. elegans) pseudogene (LOC100506060), non-coding RNA	-0.621169	-0.488901	-0.698417	-0.5326	-0.932312	-0.661556	-0.442557	-1.58272	-1.61328	0.0448141	-0.820685	-1.48352	0.945505	0.999213	0.624471	0.999967	0.419127	0.389872	0.999268	0.0990898	0.0293421	0.99998	0.175275	0.0107414
SLC9A3	Homo sapiens solute carrier family 9, subfamily A (NHE3, cation proton antiporter 3), member 3 (SLC9A3), mRNA	-0.620493	-1.02681	-0.507359	-0.0670496	1.00844	0.99222	0.0624755	2.49169	4.6324	0.482183	3.14394	5.24542	0.988824	0.999213	0.893528	0.999967	0.649561	0.448904	0.999268	0.0794818	6.0524e-05	0.99998	0.00204934	3.50384e-07
PCOLCE	Homo sapiens procollagen C-endopeptidase enhancer (PCOLCE), mRNA	-0.619614	0.116358	-0.196746	0.0800602	0.690198	0.0275503	0.268548	0.719546	-0.728615	0.703105	0.755517	0.622209	0.880974	0.999213	0.90444	0.999967	0.394275	0.973998	0.999268	0.313229	0.201432	0.99998	0.151103	0.188895
BC070371	Homo sapiens HLA complex group 12, mRNA (cDNA clone IMAGE:4775484)	-0.619424	-0.634161	-0.836573	-0.24907	-0.411785	-0.31624	-1.0174	-0.404227	-0.306075	-0.119855	-0.416196	-0.272864	0.932306	0.976609	0.437714	0.999967	0.727635	0.65325	0.999268	0.660507	0.627617	0.99998	0.434838	0.566192
SULT1A3	Homo sapiens sulfotransferase family, cytosolic, 1A, phenol-preferring, member 3 (SULT1A3), mRNA	-0.618508	-0.353136	-0.497308	-0.364981	0.0503557	0.151961	0.969815	1.25035	-0.136303	0.147	-0.152375	0.1562	0.94839	0.999213	0.777898	0.999967	0.984756	0.871133	0.999268	0.265843	0.897252	0.99998	0.838698	0.80021
KCNQ3	Homo sapiens potassium voltage-gated channel, KQT-like subfamily, member 3 (KCNQ3)	-0.617453	-0.207902	-0.216847	-1.17538	0.345705	1.50236	1.57434	3.4384	4.49504	-0.860159	1.51983	1.87236	0.988824	0.999213	0.979588	0.999967	0.947709	0.405276	0.999268	0.122141	0.00808018	0.99998	0.260459	0.119881
RASSF9	Homo sapiens Ras association (RalGDS/AF-6) domain family (N-terminal) member 9 (RASSF9), mRNA	-0.615443	0.259894	-0.0736252	0.595872	0.884068	1.84401	-0.133928	0.0797786	1.17228	-0.443674	1.05791	1.67206	0.9888	0.999213	0.985967	0.999967	0.563318	0.0304924	0.999268	0.957515	0.125616	0.99998	0.135995	0.00962289
GUSBP2	Homo sapiens glucuronidase, beta pseudogene 2 (GUSBP2), non-coding RNA	-0.61533	-0.224447	0.357023	-0.81186	-0.720728	-0.503648	0.790182	0.135339	-0.397829	-0.922739	-1.64067	-0.960671	0.986671	0.999213	0.894785	0.999967	0.673645	0.631893	0.999268	0.944413	0.735377	0.99998	0.0443469	0.178006
GALR2	Homo sapiens galanin receptor 2 (GALR2), mRNA	-0.614356	-0.00397939	1.22461	0.631942	-0.303388	-0.249051	-0.0498669	-0.141265	3.94916	-2.23156	0.459871	3.32031	0.988824	0.999214	0.75719	0.999967	0.950961	0.911658	0.999268	0.9639	0.00866732	0.99998	0.754198	0.00322288
RIPPLY3	Homo sapiens ripply3 homolog (zebrafish) (RIPPLY3), mRNA	-0.614214	0.0459888	-0.244489	-0.0746168	0.694507	3.87964	0.414795	2.72045	3.95617	-0.649486	3.15919	3.67253	0.988824	0.999213	0.971494	0.999967	0.844154	0.00525323	0.999268	0.0976881	0.00213808	0.99998	0.00650946	0.000740497
LOC100505549	Homo sapiens uncharacterized LOC100505549 (LOC100505549), mRNA	-0.613515	-0.363491	-0.386327	0.408604	0.319628	0.382571	-0.426322	0.0752266	0.309077	0.188688	0.0706591	-0.132354	0.713004	0.992228	0.61967	0.999967	0.628313	0.313575	0.999268	0.912094	0.416901	0.99998	0.853923	0.676544
NXPH4	Homo sapiens neurexophilin 4 (NXPH4), mRNA	-0.611188	0.623082	0.687599	0.252544	1.95951	2.26593	1.11864	2.50456	3.37148	0.677724	2.82129	3.00251	0.988824	0.999213	0.841587	0.999967	0.369212	0.116011	0.999268	0.178789	0.016875	0.99998	0.0162148	0.00578159
UPK1B	Homo sapiens uroplakin 1B (UPK1B), mRNA	-0.610998	0.688163	0.245822	-0.0708971	0.69806	0.216136	-0.651424	0.0561554	3.55394	-0.0743481	2.95462	5.54682	0.989273	0.999213	0.97796	0.999967	0.881181	0.937269	0.999268	0.986611	0.0207668	0.99998	0.0438309	7.65623e-05
DDIT4	Homo sapiens DNA-damage-inducible transcript 4 (DDIT4), mRNA	-0.610245	-0.0184237	-0.14258	-0.570612	-0.200833	-0.273939	-0.204565	-0.262487	0.129907	-0.308319	-0.782599	-0.689498	0.856258	0.999213	0.930996	0.999967	0.873531	0.64832	0.999268	0.813463	0.860802	0.99998	0.10527	0.111161
ZNF395	Homo sapiens zinc finger protein 395 (ZNF395), mRNA	-0.609428	-0.120859	-0.323867	-0.187007	-0.210744	-0.391689	-0.066148	-0.0404506	0.033538	-0.0326882	-0.132167	0.0308139	0.918574	0.999213	0.830742	0.999967	0.884593	0.54415	0.999268	0.97039	0.960264	0.99998	0.823368	0.95303
GDPD1	Homo sapiens glycerophosphodiester phosphodiesterase domain containing 1 (GDPD1)	-0.608274	-0.576157	-0.504683	-0.337242	-0.910677	-0.457323	0.0573053	-0.0139066	0.954016	-0.244329	-0.12799	1.20448	0.715902	0.724974	0.455379	0.999967	0.0551394	0.215662	0.999268	0.984399	0.0052241	0.99998	0.715773	3.3037e-05
AP000350.5:ENSG00000273295		-0.60802	-0.279271	-0.208395	0.165259	-0.290794	-0.557725	-0.0522109	-1.131	-1.72632	-0.0167013	-1.18343	-2.16031	0.858881	0.999213	0.887514	0.999967	0.791675	0.313195	0.999268	0.252407	0.0236824	0.99998	0.0175642	4.11799e-05
CLSTN2	Homo sapiens calsyntenin 2 (CLSTN2), mRNA	-0.606825	0.0905138	0.952945	1.11073	1.30719	2.51463	0.13937	1.67326	2.84011	-0.520768	1.63818	2.50884	0.988824	0.999213	0.826284	0.999967	0.646027	0.094127	0.999268	0.349238	0.0268031	0.99998	0.154295	0.0164375
BC040701	Homo sapiens cDNA clone IMAGE:5736259, partial cds	-0.606762	-0.336855	0.0925538	-0.185297	0.142574	-0.0329065	0.311979	0.614545	1.55173	0.184056	0.570925	0.819748	0.792507	0.999213	0.950947	0.999967	0.890657	0.955944	0.999268	0.300468	0.000386884	0.99998	0.118517	0.0130898
USP49	Homo sapiens ubiquitin specific peptidase 49 (USP49), mRNA	-0.604621	-0.742691	-0.670686	-0.363152	-0.558336	-0.401111	-0.331567	-0.61267	-0.376015	0.0145973	-0.535392	-0.314737	0.772224	0.53772	0.309536	0.999967	0.383613	0.362918	0.999268	0.339845	0.419809	0.99998	0.169633	0.368748
SNHG9	Homo sapiens small nucleolar RNA host gene 9 (non-protein coding) (SNHG9), non-coding RNA	-0.60104	-0.741763	-0.489735	0.0256574	-0.0548151	-0.69074	-0.527456	-0.594129	-1.13146	-0.209341	-0.281678	-0.827344	0.94839	0.972075	0.766744	0.999967	0.981112	0.338425	0.999268	0.551703	0.118822	0.99998	0.666211	0.137525
TBC1D3G	Homo sapiens TBC1 domain family, member 3G (TBC1D3G), mRNA	-0.600777	-1.88162	-0.454878	-0.979242	-1.03412	-2.36929	-3.1488	-1.79296	-4.72973	-1.05252	0.232547	1.06836	0.988824	0.752914	0.900399	0.999967	0.623817	0.0454052	0.999268	0.432373	0.0159579	0.99998	0.825459	0.180551
BAIAP2-AS1	Homo sapiens BAIAP2 antisense RNA 1 (head to head) (BAIAP2-AS1), non-coding RNA	-0.600639	-0.18868	0.06124	-0.419322	-0.28851	-0.402467	-0.434924	-0.743053	-0.875519	-0.0460914	-0.350678	-0.326148	0.373152	0.999213	0.946388	0.999967	0.447141	0.0932913	0.999268	0.0160732	0.000507214	0.99998	0.103062	0.0932148
GATA5	Homo sapiens GATA binding protein 5 (GATA5), mRNA	-0.599272	-0.155405	-0.493038	0.431523	-0.00516521	1.13615	0.0662519	1.69594	4.93594	0.449049	3.21004	5.27926	0.988824	0.999213	0.92589	0.999967	0.999904	0.521672	0.999268	0.447438	0.00113216	0.99998	0.0152301	3.37114e-05
TRDMT1	Homo sapiens tRNA aspartic acid methyltransferase 1 (TRDMT1), mRNA	-0.598926	-0.030367	0.0898123	-0.354715	-0.513345	-0.213088	-0.917894	-0.791382	-0.699673	-0.359571	-0.600782	-0.806357	0.789033	0.999213	0.94821	0.999967	0.352196	0.608505	0.999268	0.0957811	0.0528583	0.99998	0.052659	0.00534891
FAM131C	Homo sapiens family with sequence similarity 131, member C (FAM131C), mRNA	-0.598437	1.87988	0.299266	-0.617873	-0.555989	1.39687	0.192539	1.95075	4.87851	0.343857	2.81239	3.99691	0.988824	0.814391	0.956957	0.999967	0.876769	0.330314	0.999268	0.276371	0.000260289	0.99998	0.0120724	0.000175077
BC144457	Homo sapiens cDNA FLJ46488 fis, clone THYMU3026869	-0.598426	-0.21394	-0.178012	0.0542311	-0.0580375	-0.759553	-0.0214775	-0.149831	-0.623068	0.463204	0.0867318	-0.696105	0.941355	0.999213	0.92973	0.999967	0.978987	0.300364	0.999268	0.899522	0.37364	0.99998	0.898452	0.19312
CCDC110	Homo sapiens coiled-coil domain containing 110 (CCDC110)	-0.598156	0.141381	0.357482	0.365594	0.235514	0.385477	0.355562	0.2361	0.31987	0.472162	-0.055766	0.192341	0.94839	0.999213	0.82095	0.999967	0.875448	0.56866	0.999268	0.822441	0.628926	0.99998	0.931335	0.708384
SPATA41:ENSG00000189419		-0.596151	-0.413702	0.477627	2.17528	2.58595	2.10828	1.80837	1.29197	2.20832	-1.84778	1.0041	1.12328	0.988824	0.999213	0.932612	0.999967	0.412577	0.338832	0.999268	0.716877	0.321163	0.99998	0.547293	0.435158
PKD1L2	Homo sapiens polycystic kidney disease 1-like 2 (PKD1L2)	-0.595213	0.398272	-0.847641	0.489973	0.423728	0.35466	0.16805	-0.00989364	-0.269957	0.275588	1.49542	1.68884	0.988824	0.999213	0.739642	0.999967	0.883129	0.813179	0.999268	0.995927	0.852501	0.99998	0.155975	0.0774292
MOGAT1	Homo sapiens monoacylglycerol O-acyltransferase 1 (MOGAT1), mRNA	-0.595124	0.195912	0.277727	-0.389146	-1.15302	-1.4391	-0.167454	-1.37632	-1.48167	-0.261427	-1.53174	-4.39466	0.941355	0.999213	0.856882	0.999967	0.219335	0.0367948	0.999268	0.247509	0.0960669	0.99998	0.0166342	3.16681e-06
NPIPL2	RecName: Full=Nuclear pore complex-interacting protein-like 2; Flags: Precursor	-0.594502	-0.39904	-0.505131	-0.635989	-0.319194	-0.633937	-0.336205	-0.483037	-0.490222	-0.589951	-0.393205	-0.461218	0.789033	0.999213	0.531734	0.999967	0.693979	0.122438	0.999268	0.48791	0.326402	0.99998	0.316532	0.186876
GDPGP1	Homo sapiens GDP-D-glucose phosphorylase 1 (GDPGP1), mRNA	-0.59432	-0.0671324	-0.603817	-0.484373	-0.503522	-0.37165	-0.0302867	-0.0948935	0.203958	0.114215	0.194492	-0.0333076	0.647741	0.999213	0.239276	0.999967	0.237128	0.229827	0.999268	0.868189	0.540844	0.99998	0.520679	0.909223
WDR90	Homo sapiens WD repeat domain 90 (WDR90), mRNA	-0.593336	-0.315104	-0.510989	-0.635965	-0.695882	-1.05032	-0.0923221	-1.01689	-1.20168	-0.162257	-1.28087	-1.7106	0.847766	0.999213	0.589022	0.999967	0.333358	0.0357729	0.999268	0.152369	0.027383	0.99998	0.00595057	0.000205892
GNG7	Homo sapiens guanine nucleotide binding protein (G protein), gamma 7 (GNG7), mRNA	-0.592462	-0.277769	-0.322555	-0.546426	-0.406014	-0.468514	0.0255493	0.54418	0.407009	-0.320129	-0.300049	0.537217	0.64882	0.999213	0.643031	0.999967	0.441137	0.165145	0.999268	0.336961	0.339645	0.99998	0.416537	0.072601
NOTUM	Homo sapiens notum pectinacetylesterase homolog (Drosophila) (NOTUM), mRNA	-0.591677	0.506084	-0.000733253	-0.567094	2.26619	2.31677	0.61098	2.61318	2.71533	0.450505	2.26458	2.43131	0.988824	0.999213	0.999823	0.999967	0.0859873	0.0220009	0.999268	0.04889	0.0100472	0.99998	0.0166673	0.00543978
PAX2	Homo sapiens paired box 2 (PAX2)	-0.591017	0.804181	0.520969	-0.0670496	0.643488	1.20135	0.0662519	2.33151	5.67709	-0.574769	4.04052	5.57993	0.988824	0.999213	0.921671	0.999967	0.872777	0.495082	0.999268	0.266414	0.000249518	0.99998	0.00172013	8.98783e-06
ZNF114	Homo sapiens zinc finger protein 114 (ZNF114), mRNA	-0.590529	-0.518232	-0.551982	-0.0670496	-0.00516521	-0.0430362	0.0662519	-0.141054	1.60085	-0.652111	-0.350693	1.77089	0.988824	0.999213	0.902371	0.999967	0.999904	0.98629	0.999268	0.958874	0.250962	0.99998	0.802689	0.0859719
RTEL1	Homo sapiens regulator of telomere elongation helicase 1 (RTEL1)	-0.590326	-0.617953	-0.668814	-0.644059	-0.660749	-1.06257	0.209444	-0.265325	-0.438262	0.245082	0.200809	-0.0673683	0.664995	0.562868	0.195064	0.999967	0.132189	0.00211609	0.999268	0.618988	0.222788	0.99998	0.529328	0.823271
DKFZp686G21125	Homo sapiens cDNA, FLJ99072	-0.589482	-0.333034	-0.925882	-0.590439	-0.794967	-1.45588	-0.0820522	-1.09461	-3.35639	0.033015	-2.20381	-7.53215	0.941355	0.999213	0.372043	0.999967	0.344422	0.0149807	0.999268	0.21218	0.000409265	0.99998	0.000443244	4.50876e-08
SRCRB4D	Homo sapiens scavenger receptor cysteine rich domain containing, group B (4 domains) (SRCRB4D), mRNA	-0.589367	0.0553757	-0.297789	0.453558	0.967754	1.03679	0.238113	1.05619	1.50928	-0.314102	0.645088	0.736232	0.885413	0.999213	0.817308	0.999967	0.1741	0.0447456	0.999268	0.229109	0.0190152	0.99998	0.187562	0.0928359
BRICD5	Homo sapiens BRICHOS domain containing 5 (BRICD5), mRNA	-0.589261	0.0498407	-0.118806	0.681621	1.1213	0.160075	2.13098	1.80115	1.02277	0.0754884	0.240994	0.259155	0.95486	0.999213	0.969887	0.999967	0.280481	0.878705	0.999268	0.0630831	0.196665	0.99998	0.728036	0.6608
HEATR7A	SubName: Full=HEATR7A protein; Flags: Fragment;RecName: Full=HEAT repeat-containing protein 7A	-0.589022	-2.02074	-1.82742	0.288613	-2.61228	0.100974	0.979923	-5.37514	-0.613546	0.105486	0.93652	2.24179	0.989273	0.994995	0.727196	0.999967	0.483929	0.97011	0.999268	0.184167	0.765956	0.99998	0.634065	0.151501
CHST12	Homo sapiens carbohydrate (chondroitin 4) sulfotransferase 12 (CHST12)	-0.588389	0.0265013	-0.233516	-0.323623	-0.125574	-0.185029	-0.239165	-0.524788	0.0509736	0.387561	0.48992	0.551463	0.896971	0.999213	0.874926	0.999967	0.931377	0.776974	0.999268	0.479038	0.928188	0.99998	0.303207	0.190444
PRSS45	Homo sapiens protease, serine, 45 (PRSS45), mRNA	-0.586962	-0.0884145	-0.311817	0.549839	1.11607	0.906839	0.909992	0.883562	1.47666	0.986387	1.84738	1.59456	0.970859	0.999213	0.898223	0.999967	0.270496	0.217656	0.999268	0.376211	0.0357822	0.99998	0.00419893	0.00735863
GLB1L2	Homo sapiens galactosidase, beta 1-like 2 (GLB1L2), mRNA	-0.586638	0.286392	0.513514	0.122762	0.10023	1.24542	-0.156281	0.978681	2.98522	-0.139531	1.63561	3.33661	0.969006	0.999213	0.78058	0.999967	0.968433	0.0868893	0.999268	0.337994	7.28867e-05	0.99998	0.0107173	3.71224e-07
CTF1	Homo sapiens cardiotrophin 1 (CTF1)	-0.584923	0.835153	-1.39141	0.0325671	1.1157	1.57847	0.249392	0.386906	0.943187	-1.41397	1.14348	1.25807	0.988824	0.999213	0.602444	0.999967	0.591508	0.182252	0.999268	0.833351	0.393509	0.99998	0.214289	0.128163
AK308965	Homo sapiens cDNA, FLJ99006	-0.584771	0.252715	-0.157008	0.0925393	-0.16717	-0.902581	0.462247	-0.590642	-1.48375	-0.0208112	-1.91974	-2.50002	0.955141	0.999213	0.953687	0.999967	0.938658	0.282152	0.999268	0.633144	0.106145	0.99998	0.0101049	0.000838688
CEACAM5	Homo sapiens carcinoembryonic antigen-related cell adhesion molecule 5 (CEACAM5), mRNA	-0.584294	-0.511997	-0.545747	-0.0670496	-0.00516521	0.46833	2.28009	0.710196	2.79507	-0.0763595	0.353757	3.06669	0.991144	0.999213	0.954963	0.999967	0.999904	0.893474	0.999268	0.873649	0.255708	0.99998	0.895365	0.106626
ENPP6	Homo sapiens ectonucleotide pyrophosphatase/phosphodiesterase 6 (ENPP6), mRNA	-0.584063	-1.7431	-1.15889	-1.03643	-1.10796	-1.93248	-0.679216	-1.32533	-1.65312	0.135477	0.261846	-1.40606	0.988824	0.584359	0.522712	0.999967	0.471519	0.0450352	0.999268	0.454329	0.20982	0.99998	0.811873	0.134931
ZNF837	Homo sapiens zinc finger protein 837 (ZNF837)	-0.58294	-0.367661	-0.159156	-0.0582437	-0.0339256	-0.368702	-0.177189	-1.58704	-0.660938	-1.08208	-1.38613	-1.24496	0.94839	0.999213	0.946531	0.999967	0.991619	0.639978	0.999268	0.0754687	0.304604	0.99998	0.0226754	0.0226744
FLJ46906	Homo sapiens uncharacterized LOC441172 (FLJ46906), non-coding RNA	-0.582247	-0.39651	-0.128944	-0.259448	-0.148931	-0.411375	-0.485225	-0.296548	-1.46425	-0.708404	-0.46531	-1.31927	0.88801	0.999213	0.940881	0.999967	0.912984	0.457579	0.999268	0.697341	0.00670243	0.99998	0.300262	0.00214302
DNAH11	Homo sapiens dynein, axonemal, heavy chain 11 (DNAH11), mRNA	-0.582191	0.0889948	0.175819	-0.202383	0.487756	0.427366	-0.292646	-0.125177	0.749629	-0.571745	0.0591682	0.70486	0.988824	0.999213	0.963829	0.999967	0.854204	0.761885	0.999268	0.943112	0.406938	0.99998	0.951449	0.331669
ICAM3	Homo sapiens intercellular adhesion molecule 3 (ICAM3), mRNA	-0.581931	-0.126851	-0.143744	-0.0693683	-0.00103208	-0.458079	-0.379233	-0.279895	-0.91438	-0.116187	-0.618947	-1.1486	0.762986	0.999213	0.902371	0.999967	0.999904	0.276671	0.999268	0.680056	0.0473669	0.99998	0.101634	0.00188145
AK311167	Homo sapiens cDNA, FLJ18209	-0.581179	-0.0860442	-1.56663	-1.03076	-0.15511	-1.54632	0.207617	-0.0282713	0.299398	-1.89592	-1.69057	-0.459108	0.988824	0.999213	0.599097	0.999967	0.966946	0.232023	0.999268	0.99022	0.833647	0.99998	0.171365	0.655432
AK023809	Homo sapiens cDNA FLJ11104 fis, clone PLACE1005730	-0.579551	-0.507255	-0.541004	1.5261	0.509738	0.721065	1.58783	1.94129	3.81013	-2.26022	-0.344716	2.80463	0.989273	0.999213	0.943644	0.999967	0.931377	0.783703	0.999268	0.503304	0.0491818	0.99998	0.86115	0.0480804
GPR162	Homo sapiens G protein-coupled receptor 162 (GPR162)	-0.57904	0.467677	-1.17209	1.30891	0.906588	0.328187	-0.905863	0.0574657	0.307679	1.63607	2.13945	3.21347	0.988824	0.999213	0.652541	0.999967	0.695276	0.844844	0.999268	0.973143	0.764802	0.99998	0.0466396	0.00134427
ACSL6	Homo sapiens acyl-CoA synthetase long-chain family member 6 (ACSL6)	-0.579025	-0.436802	-0.558349	-0.656999	-0.825493	-0.640584	-0.584751	-0.168012	0.499754	-0.292503	0.115424	1.16651	0.697217	0.875209	0.339448	0.999967	0.0637087	0.0575515	0.999268	0.796431	0.180191	0.99998	0.763186	0.000118155
CDK20	Homo sapiens cyclin-dependent kinase 20 (CDK20)	-0.578798	-0.352151	-0.128431	-0.411313	-0.555614	-0.96981	-0.365454	-1.09291	-1.1786	-0.302631	-0.989483	-0.747346	0.749578	0.994995	0.909654	0.999967	0.2705	0.00809365	0.999268	0.0225261	0.00207441	0.99998	0.00293447	0.010572
BC028224	Homo sapiens cDNA FLJ39808 fis, clone SPLEN2009081	-0.578313	0.0147435	-0.64721	0.647591	0.770274	0.18538	0.633559	0.0806961	-2.56686	0.806296	-0.173598	-3.64626	0.94839	0.999213	0.655723	0.999967	0.518916	0.851469	0.999268	0.956296	0.00704674	0.99998	0.807334	2.33366e-05
PDE10A	Homo sapiens phosphodiesterase 10A (PDE10A)	-0.577863	-0.165983	-0.949685	0.466327	2.23317	0.93169	-0.885947	0.846835	2.71532	-1.64893	1.16151	2.14937	0.989273	0.999213	0.883862	0.999967	0.470325	0.698738	0.999268	0.760512	0.101543	0.99998	0.45487	0.104907
MBLAC1	Homo sapiens metallo-beta-lactamase domain containing 1 (MBLAC1), mRNA	-0.577841	-0.361229	-0.70216	-0.347022	-0.651435	-0.393256	0.25859	0.267524	0.0140491	-0.563329	-0.36839	-0.264849	0.941355	0.999213	0.518144	0.999967	0.442124	0.498511	0.999268	0.767136	0.982979	0.99998	0.470405	0.559368
CDSN	Homo sapiens corneodesmosin (CDSN), mRNA	-0.577215	-0.504919	-0.538668	-0.835703	-0.773819	-0.81169	0.0662519	1.05683	0.428515	-0.0883666	1.61216	3.47696	0.988824	0.999213	0.92397	0.999967	0.845032	0.68862	0.999268	0.687477	0.825715	0.99998	0.264643	0.00592583
TMEM160	Homo sapiens transmembrane protein 160 (TMEM160), mRNA	-0.576264	0.120232	0.425397	0.0799583	-0.018463	0.502555	-0.214831	-0.130703	0.367611	-0.0315717	0.0763496	0.488361	0.941355	0.999213	0.739447	0.999967	0.996912	0.411622	0.999268	0.891801	0.491793	0.99998	0.897592	0.264364
BC035106	Homo sapiens cDNA clone IMAGE:5262677	-0.57613	-0.260416	0.00336136	-0.176271	-0.365164	-0.208759	-0.39095	-0.719469	-2.02059	0.141744	-0.625505	-1.50542	0.914622	0.999213	0.998332	0.999967	0.70603	0.730931	0.999268	0.293641	0.000735468	0.99998	0.186355	0.0013543
RGPD6	Homo sapiens RANBP2-like and GRIP domain containing 6 (RGPD6)	-0.576049	-0.0843023	-0.152155	0.362448	0.340522	0.565142	0.118178	0.97129	2.02368	0.269548	1.2884	1.86199	0.847947	0.999213	0.91343	0.999967	0.668654	0.186894	0.999268	0.0680278	1.17394e-05	0.99998	0.000556414	8.12935e-07
CHAF1A	Homo sapiens chromatin assembly factor 1, subunit A (p150) (CHAF1A), mRNA	-0.574782	-0.454123	-0.0135269	0.0855136	-0.608314	-0.313775	-0.392094	-0.385884	-0.301829	-0.327549	-0.224865	-0.208304	0.624669	0.765085	0.992746	0.999967	0.164184	0.340946	0.999268	0.372412	0.335085	0.99998	0.424864	0.404079
KCNQ1	Homo sapiens potassium voltage-gated channel, KQT-like subfamily, member 1 (KCNQ1)	-0.574566	-0.381831	0.547773	1.21865	1.66657	1.99357	0.0827535	1.7838	3.97919	-0.108107	1.76944	3.84247	0.988824	0.999213	0.887185	0.999967	0.403919	0.117627	0.999268	0.265843	0.000757332	0.99998	0.0502154	1.30455e-05
SFR1	Homo sapiens SWI5-dependent recombination repair 1 (SFR1)	-0.573288	-0.950412	-0.633969	0.121388	-0.00592228	-0.251727	-0.673734	-0.428561	0.00488731	0.230477	0.0652201	0.145439	0.813289	0.334716	0.381913	0.999967	0.999904	0.643611	0.999268	0.532499	0.992555	0.99998	0.892544	0.705238
KPNA7	Homo sapiens karyopherin alpha 7 (importin alpha 8) (KPNA7), mRNA	-0.572651	-0.466876	0.160341	-0.622772	-0.0499835	0.138123	-0.130456	0.513075	1.08089	0.304959	-0.13442	0.96189	0.948531	0.999213	0.946243	0.999967	0.984034	0.877665	0.999268	0.61187	0.0936882	0.99998	0.859596	0.0801672
ZNF251	Homo sapiens zinc finger protein 251 (ZNF251), mRNA	-0.571736	-0.132244	-0.632809	0.231424	0.121954	0.0977208	0.0275081	-0.111952	0.151706	-0.290113	-0.418483	-0.0671614	0.560998	0.999213	0.129935	0.999967	0.87255	0.805109	0.999268	0.826209	0.633952	0.99998	0.113027	0.790115
LOC100506314	Homo sapiens uncharacterized LOC100506314 (LOC100506314), non-coding RNA	-0.571351	-0.420838	-0.159617	-0.216215	0.278929	0.0133354	-0.322269	-0.523814	-0.497298	-0.22503	-0.223781	-0.395525	0.869859	0.999213	0.912316	0.999967	0.766089	0.986679	0.999268	0.435449	0.301341	0.99998	0.603901	0.279403
KCNMA1	Homo sapiens potassium large conductance calcium-activated channel, subfamily M, alpha member 1 (KCNMA1)	-0.569705	-0.258462	0.216028	-0.277293	-0.814922	-1.1344	-0.344814	-1.18479	-2.82889	-0.616112	-1.66608	-3.52623	0.94839	0.999213	0.906075	0.999967	0.50178	0.113146	0.999268	0.30887	0.00963919	0.99998	0.0147939	0.000358089
AK310228	SubName: Full=cDNA FLJ42525 fis, clone BRACE3001391, highly similar to Polycystin	-0.569512	-0.175126	-0.254535	-0.449753	-0.511969	-0.326122	-0.317811	-0.774598	-0.915674	0.109078	-0.225767	0.0184189	0.914622	0.999213	0.862889	0.999967	0.565946	0.566125	0.999268	0.317648	0.102693	0.99998	0.673422	0.970475
PDGFRB	Homo sapiens platelet-derived growth factor receptor, beta polypeptide (PDGFRB), mRNA	-0.569256	-0.407001	0.235686	-0.265767	-0.00674355	0.210085	-1.11235	-0.460313	-0.654129	-0.0665378	-0.0699626	-0.700235	0.941355	0.999213	0.881547	0.999967	0.999904	0.763838	0.999268	0.552164	0.222286	0.99998	0.894904	0.0917561
NOVA1	Homo sapiens neuro-oncological ventral antigen 1 (NOVA1)	-0.56914	-0.550828	-0.703049	0.274662	0.195628	0.470759	-0.285856	-0.213762	-0.887319	0.029398	-0.67687	-0.618445	0.988824	0.999213	0.747713	0.999967	0.938658	0.640796	0.999268	0.865447	0.24937	0.99998	0.337044	0.332228
TRIM74	Homo sapiens tripartite motif containing 74 (TRIM74), mRNA	-0.568946	-0.0541607	-0.10703	-0.272249	-0.780139	-0.875323	-0.368311	-0.251601	-1.47213	-0.155426	-2.14615	-3.52616	0.988824	0.999213	0.97796	0.999967	0.614489	0.337551	0.999268	0.867901	0.126211	0.99998	0.0141378	0.000256381
FLJ00157	Homo sapiens mRNA for FLJ00157 protein	-0.568858	-0.552448	-1.23618	-0.48817	-0.654115	-0.869893	-0.410997	-0.26833	-1.18311	0.284499	-0.261959	-1.01742	0.83074	0.871852	0.0480906	0.999967	0.304099	0.0497844	0.999268	0.707487	0.0183973	0.99998	0.546578	0.0106067
LRTOMT	Homo sapiens leucine rich transmembrane and 0-methyltransferase domain containing (LRTOMT)	-0.568144	-0.339637	-0.256601	-0.273207	-0.550376	-0.694027	-0.532858	-0.902169	-1.68587	-0.187756	-1.32751	-1.8228	0.647741	0.969446	0.722747	0.999967	0.199281	0.026075	0.999268	0.0320138	1.81215e-05	0.99998	3.50199e-05	6.02745e-08
FTX	Homo sapiens FTX transcript, XIST regulator (non-protein coding) (FTX), non-coding RNA	-0.56768	-0.406254	-0.150942	0.0809584	-0.404502	-0.549749	0.0587369	-0.146897	0.221641	0.0205591	-0.712895	0.259622	0.945505	0.999213	0.944187	0.999967	0.723506	0.377545	0.999268	0.891177	0.727241	0.99998	0.17874	0.584154
NXPH2	Homo sapiens neurexophilin 2 (NXPH2), mRNA	-0.567267	0.718131	0.848803	-0.265177	-0.541179	1.70048	-0.535874	-0.894848	0.00909891	-1.16544	-2.07618	-0.760438	0.989273	0.999213	0.870983	0.999967	0.910589	0.331489	0.999268	0.698148	0.995558	0.99998	0.109828	0.51593
TBL1Y	Homo sapiens transducin (beta)-like 1, Y-linked (TBL1Y)	-0.566413	-0.463322	-0.904702	-0.318462	-0.0124951	-0.283106	-0.125645	-0.551044	-1.84453	0.3903	-0.822135	-0.780967	0.962034	0.999213	0.543097	0.999967	0.999904	0.759857	0.999268	0.672123	0.0377267	0.99998	0.249154	0.219134
CCNO	Homo sapiens cyclin O (CCNO), mRNA	-0.565445	0.346709	-0.108921	1.86791	1.68534	2.40419	0.82512	1.4183	1.98397	0.794954	0.746413	1.26952	0.988824	0.999213	0.97796	0.999967	0.178986	0.0077127	0.999268	0.164629	0.010044	0.99998	0.288065	0.038828
TRMT61A	Homo sapiens tRNA methyltransferase 61 homolog A (S. cerevisiae) (TRMT61A), mRNA	-0.565372	-0.477107	-0.134659	-0.28315	-0.455868	-0.576269	0.156886	-0.664828	-0.957326	-0.233262	-0.845582	-1.29614	0.865287	0.979592	0.926582	0.999967	0.563543	0.226199	0.999268	0.311437	0.0513645	0.99998	0.0394346	0.00122382
GRK4	Homo sapiens G protein-coupled receptor kinase 4 (GRK4)	-0.564761	-0.181961	-0.485033	-0.280143	-0.344585	-0.762012	-0.226975	-0.426181	-0.614999	-0.205894	-0.627363	-0.484953	0.749578	0.999213	0.455379	0.999967	0.563543	0.0319402	0.999268	0.439076	0.118067	0.99998	0.0553675	0.0959887
KANK3	Homo sapiens KN motif and ankyrin repeat domains 3 (KANK3), mRNA	-0.564306	0.526534	-0.239568	0.645169	0.8687	1.39642	1.04147	1.81939	3.22223	0.00316841	2.37391	3.19564	0.962034	0.999213	0.916308	0.999967	0.416332	0.0356519	0.999268	0.0373951	1.16278e-05	0.99998	0.000105148	1.61378e-07
SPIN4	Homo sapiens spindlin family, member 4 (SPIN4), mRNA	-0.564114	-0.159061	-0.0272178	0.220239	-0.196309	0.318267	-0.356803	-0.0495281	0.742698	0.233691	0.209233	0.760962	0.792507	0.999213	0.986843	0.999967	0.818649	0.422859	0.999268	0.946479	0.0405428	0.99998	0.552355	0.00912811
HACE1	Homo sapiens HECT domain and ankyrin repeat containing E3 ubiquitin protein ligase 1 (HACE1), mRNA	-0.563892	-0.506024	-0.300446	-0.342129	-0.564304	-0.402656	-0.33756	-0.5191	0.0891953	-0.0794566	-0.0112796	0.108699	0.221748	0.284722	0.450808	0.999967	0.0420507	0.0631283	0.999268	0.0855692	0.715169	0.99998	0.961961	0.554121
AK055260	Homo sapiens cDNA FLJ30698 fis, clone FCBBF2000825	-0.563652	0.860179	0.219478	0.886641	0.691187	0.0154877	0.503293	-0.31248	-2.57175	-0.103637	-1.1496	-3.67273	0.961813	0.870954	0.921671	0.999967	0.639941	0.99064	0.999268	0.843699	0.0246963	0.99998	0.131752	0.000117015
ARSI	Homo sapiens arylsulfatase family, member I (ARSI), mRNA	-0.563326	1.1652	0.265122	-1.24547	-0.997365	0.21556	-1.94254	1.07963	1.84769	0.700911	2.00752	3.96428	0.988824	0.999213	0.970821	0.999967	0.737536	0.915196	0.999268	0.544024	0.122303	0.99998	0.0992742	0.000411294
NDRG1	Homo sapiens N-myc downstream regulated 1 (NDRG1)	-0.562908	0.143416	0.31406	-0.0730316	0.172156	0.118149	0.106648	0.299598	0.788224	-0.0519717	0.137151	0.321352	0.970859	0.999213	0.89577	0.999967	0.934967	0.909371	0.999268	0.809554	0.312664	0.99998	0.858599	0.60832
AX746671	Homo sapiens cDNA FLJ33586 fis, clone BRAMY2012340	-0.560936	-0.249002	-0.137115	-0.76599	-0.642229	-0.760733	0.525625	-0.642913	-0.809277	0.0385607	-0.880017	-0.521921	0.94839	0.999213	0.956337	0.999967	0.607396	0.308062	0.999268	0.600503	0.336235	0.99998	0.162624	0.355929
LOC100134229	Homo sapiens uncharacterized LOC100134229 (LOC100134229), non-coding RNA	-0.559618	-0.800718	-0.400153	-0.716099	-0.699965	-0.758256	-0.405486	-0.196281	-1.14504	-0.13146	-0.657538	-1.69232	0.813289	0.474005	0.635465	0.999967	0.19291	0.0513597	0.999268	0.776638	0.0143879	0.99998	0.0673226	1.61479e-05
MAP3K10	Homo sapiens mitogen-activated protein kinase kinase kinase 10 (MAP3K10), mRNA	-0.558231	-0.540127	-0.304922	-0.458732	-0.80795	-0.406357	0.385328	0.145413	0.46851	0.0117066	0.193836	0.678858	0.918574	0.983969	0.817486	0.999967	0.284683	0.46474	0.999268	0.864064	0.337432	0.99998	0.69375	0.0839802
PCLO	Homo sapiens piccolo presynaptic cytomatrix protein (PCLO)	-0.558094	-0.164456	-0.0499032	0.119804	0.660271	0.474171	0.194302	0.226392	0.155094	-0.382898	0.227451	0.142739	0.965388	0.999213	0.987063	0.999967	0.599179	0.566514	0.999268	0.850773	0.848027	0.99998	0.721163	0.800416
C2orf16	Homo sapiens chromosome 2 open reading frame 16 (C2orf16), mRNA	-0.557854	0.416388	0.0101692	-0.0176539	-0.215029	-0.404676	0.853114	-0.0844837	-0.728073	-0.727301	-0.954182	-2.34973	0.949791	0.999213	0.995621	0.999967	0.896428	0.581422	0.999268	0.953804	0.373232	0.99998	0.126568	0.000505701
JPH3	Homo sapiens junctophilin 3 (JPH3)	-0.55781	-0.486026	-0.518954	0.44693	0.422136	2.00777	0.0606766	1.35636	4.37313	1.80006	3.81931	5.339	0.988824	0.999213	0.919037	0.999967	0.922165	0.186945	0.999268	0.549783	0.0029466	0.99998	0.00309346	1.86981e-05
CDH5	Homo sapiens cadherin 5, type 2 (vascular endothelium) (CDH5), mRNA	-0.556735	-0.212412	0.0873128	0.317448	0.127411	-0.124475	0.829282	0.72225	-1.16958	0.587651	0.267391	-0.739288	0.986807	0.999213	0.982402	0.999967	0.966507	0.92619	0.999268	0.553303	0.236879	0.99998	0.784772	0.363502
PTK6	Homo sapiens protein tyrosine kinase 6 (PTK6)	-0.556156	-0.244403	-0.513274	0.152787	1.04523	0.890233	0.455459	2.16966	3.25527	-0.16721	1.5889	2.34415	0.972393	0.999213	0.784948	0.999967	0.355853	0.261297	0.999268	0.025928	6.08158e-05	0.99998	0.0124849	0.000119299
LINC00875	Homo sapiens long intergenic non-protein coding RNA 875 (LINC00875), non-coding RNA	-0.556045	0.0186224	0.281596	1.70565	0.793777	0.712062	-0.0899995	-0.871203	-0.357388	-0.95566	-1.0185	-1.57132	0.988824	0.999213	0.942503	0.999967	0.772769	0.651449	0.999268	0.630794	0.766571	0.99998	0.285506	0.0760393
BC071794	Homo sapiens clone IMAGE:111510 mRNA sequence	-0.554361	-0.348069	-0.0796553	-0.299004	-0.130492	-0.436273	0.338264	-0.322839	-0.813254	-0.545051	-0.886983	-3.17516	0.945505	0.999213	0.97484	0.999967	0.938974	0.509539	0.999268	0.786217	0.29098	0.99998	0.0931814	1.98648e-06
ZNF582-AS1	Homo sapiens ZNF582 antisense RNA 1 (head to head) (ZNF582-AS1)	-0.553527	-0.917051	-1.27268	-0.332848	-0.604785	-6.14979	2.25	2.924	-2.47082	-0.46819	-1.62227	-4.06453	0.988824	0.999213	0.765479	0.999967	0.81382	0.00853515	0.999268	0.303275	0.391142	0.99998	0.175524	0.00478394
FOXO4	Homo sapiens forkhead box O4 (FOXO4)	-0.552992	-0.424858	-0.422582	-0.453972	-0.615057	-0.578726	-0.411553	-0.654309	-0.519998	-0.257496	-0.475501	-0.423923	0.135045	0.310961	0.121856	0.999967	0.00809911	0.00254392	0.999268	0.0119118	0.00906998	0.99998	0.00605388	0.00697892
MMRN2	Homo sapiens multimerin 2 (MMRN2), mRNA	-0.551814	-0.381144	-0.415385	-0.37775	-0.408282	-1.03627	-0.740541	-1.07372	-1.98716	-0.47206	-1.68801	-2.68497	0.681346	0.935904	0.491394	0.999967	0.437345	0.00317413	0.999268	0.0376789	5.80378e-05	0.99998	3.32927e-05	1.58009e-08
LOC100505715	Homo sapiens uncharacterized LOC100505715 (LOC100505715), non-coding RNA	-0.550158	-0.440935	-1.68809	2.1666	-0.779726	0.557893	0.0108002	-3.60922	-1.53581	-0.460247	-2.7513	-2.88344	0.989273	0.999213	0.683626	0.999967	0.887116	0.831959	0.999268	0.194273	0.411821	0.99998	0.111266	0.0769012
NUTM2A	Homo sapiens NUT family member 2A (NUTM2A), mRNA	-0.550058	-0.498733	-0.873383	-0.523465	-0.746272	-0.588474	0.040434	-0.479544	-0.0386791	-0.262223	-0.341695	-0.383006	0.918574	0.994995	0.318735	0.999967	0.352638	0.286272	0.999268	0.588609	0.954242	0.99998	0.490781	0.374657
AL110181	Homo sapiens mRNA; cDNA DKFZp564K1972 (from clone DKFZp564K1972)	-0.548062	-0.175783	-0.158518	-0.279265	-0.261224	-0.294298	-0.146984	-0.117888	-0.782036	-0.377064	-0.995269	-1.54242	0.664213	0.999213	0.853562	0.999967	0.624424	0.345362	0.999268	0.828646	0.0229755	0.99998	0.000588688	5.83737e-07
SARS2	Homo sapiens seryl-tRNA synthetase 2, mitochondrial (SARS2), nuclear gene encoding mitochondrial protein	-0.548025	-0.250497	-0.341976	-0.0686114	-0.235028	-0.510489	0.0497097	-0.592729	-1.08749	0.0315632	-0.55377	-0.72032	0.834261	0.999213	0.71931	0.999967	0.810592	0.280952	0.999268	0.34377	0.0217698	0.99998	0.167681	0.0481015
NALCN	Homo sapiens sodium leak channel, non-selective (NALCN), mRNA	-0.547094	0.640736	0.508887	-2.15423	-1.92855	-0.655085	-0.576347	-1.43622	1.03747	-2.1922	0.674231	0.82091	0.989029	0.999213	0.921993	0.999967	0.425256	0.71751	0.999268	0.479526	0.434308	0.99998	0.577231	0.431539
ACVR2B	Homo sapiens activin A receptor, type IIB (ACVR2B), mRNA	-0.543843	-0.331344	-0.367301	-0.0511372	-0.38236	-0.601283	-0.130104	-0.35014	-0.796499	-0.1082	-1.0254	-1.04286	0.181855	0.66111	0.242796	0.999967	0.17129	0.00421902	0.999268	0.233289	0.000732998	0.99998	3.58779e-06	3.55568e-07
FBXO4	Homo sapiens F-box protein 4 (FBXO4)	-0.54375	-0.409503	-0.228318	-0.2256	-0.34452	-0.491546	-0.378745	-0.61001	-1.10697	-0.145643	-0.838825	-0.98557	0.195715	0.473119	0.593931	0.999967	0.219505	0.0150975	0.999268	0.0375725	2.47476e-05	0.99998	4.10759e-05	6.82602e-07
CTC-503J8.6:ENSG00000267427		-0.542161	-0.270424	-0.551731	-0.0725623	0.0332765	-0.281066	-0.684498	-0.0812072	-0.010288	-0.0228947	0.204596	0.0126845	0.820852	0.999213	0.452212	0.999967	0.981075	0.530027	0.999268	0.907062	0.98151	0.99998	0.569949	0.970914
NCAPG2	Homo sapiens non-SMC condensin II complex, subunit G2 (NCAPG2), mRNA	-0.541635	-0.338156	0.103094	-0.23052	-0.622025	-1.01244	-0.288047	-0.658181	-1.42915	0.12527	-0.724659	-0.976661	0.387759	0.784966	0.883026	0.999967	0.0410284	0.000131122	0.999268	0.0327682	1.31107e-06	0.99998	0.00136285	1.1762e-05
PLCD4	Homo sapiens phospholipase C, delta 4 (PLCD4), mRNA	-0.541635	-0.216297	-0.343265	0.133518	-0.0545328	-0.692767	0.0314949	0.585251	-0.166418	0.197969	-2.46337	-1.72325	0.960376	0.999213	0.860707	0.999967	0.988141	0.486346	0.999268	0.722611	0.895435	0.99998	0.0137005	0.0390029
CEACAM6	Homo sapiens carcinoembryonic antigen-related cell adhesion molecule 6 (non-specific cross reacting antigen) (CEACAM6), mRNA	-0.541005	-0.668507	-0.67848	0.400971	0.466425	-0.0425838	1.33303	0.942691	4.11489	-0.0666749	2.04844	6.5906	0.989273	0.999213	0.91343	0.999967	0.93129	0.989204	0.999268	0.750239	0.0165	0.99998	0.221841	2.10218e-05
ARHGAP4	Homo sapiens Rho GTPase activating protein 4 (ARHGAP4)	-0.540845	-0.461773	-0.687788	0.80552	1.19044	0.940899	0.907741	1.92858	2.74453	-0.048575	2.46952	2.87407	0.98577	0.999213	0.69927	0.999967	0.366613	0.313422	0.999268	0.0520978	0.000619218	0.99998	0.000810686	4.14007e-05
MAP2K6	Homo sapiens mitogen-activated protein kinase kinase 6 (MAP2K6), mRNA	-0.539705	-0.43276	-0.235142	-0.113252	-0.352857	-0.433299	-0.0798457	-0.442219	-1.25367	-0.170711	-0.711572	-1.59552	0.64882	0.784966	0.73762	0.999967	0.452055	0.144168	0.999268	0.343956	0.00109112	0.99998	0.0238238	7.00851e-06
RAB3C	Homo sapiens RAB3C, member RAS oncogene family (RAB3C), mRNA	-0.539457	-0.599071	0.152474	-0.789424	-0.326395	-0.109276	-0.781898	-0.534059	-0.375019	-0.211728	0.0602935	-0.00417872	0.94839	0.996578	0.942153	0.999967	0.790989	0.890296	0.999268	0.506255	0.511114	0.99998	0.918596	0.993434
TMEM74	Homo sapiens transmembrane protein 74 (TMEM74), mRNA	-0.538926	-0.444985	-0.431503	0.196571	-0.197474	-0.445603	-0.440176	-0.764767	-1.78595	-0.215812	-0.83405	-1.72155	0.867809	0.983969	0.643031	0.999967	0.834317	0.30642	0.999268	0.13465	0.000119877	0.99998	0.018451	7.57181e-06
USP43	Homo sapiens ubiquitin specific peptidase 43 (USP43)	-0.538639	-0.101037	-0.231813	-0.462102	0.205073	0.301863	0.0118266	0.923974	3.03311	0.199377	1.70631	2.8933	0.980594	0.999213	0.92397	0.999967	0.928415	0.758991	0.999268	0.385947	9.59352e-05	0.99998	0.0065943	3.77248e-06
AK022382	Homo sapiens cDNA FLJ12320 fis, clone MAMMA1002082	-0.537888	-0.582404	-0.724575	-0.264883	-0.308899	-0.316242	-0.209797	-0.437972	-0.709789	0.147803	-0.143453	-0.530072	0.749578	0.62615	0.152418	0.999967	0.591196	0.359666	0.999268	0.318285	0.0296869	0.99998	0.663934	0.0566418
LOC100652768	Homo sapiens uncharacterized LOC100652768 (LOC100652768), non-coding RNA	-0.536427	-0.10496	-0.620626	0.255772	0.546927	-0.768595	-0.690845	-0.696953	-1.60136	0.359937	-0.871606	-0.954533	0.94839	0.999213	0.631432	0.999967	0.605547	0.249232	0.999268	0.396958	0.0119196	0.99998	0.125722	0.0643285
PITX2	Homo sapiens paired-like homeodomain 2 (PITX2)	-0.53625	1.84323	0.842498	-0.242866	0.47899	0.167056	-0.542278	1.75795	3.32602	-0.532063	1.00515	2.9919	0.988824	0.899506	0.84368	0.999967	0.894866	0.934934	0.999268	0.328444	0.00997119	0.99998	0.394613	0.00337298
PLCB1	Homo sapiens phospholipase C, beta 1 (phosphoinositide-specific) (PLCB1)	-0.536141	-0.388405	-0.160136	-0.196915	-0.482967	-0.542647	-0.0891876	0.031398	-0.353074	-0.0546938	-0.333414	-0.15856	0.730304	0.942684	0.865294	0.999967	0.340768	0.112216	0.999268	0.964056	0.372844	0.99998	0.322382	0.60797
MEIS2	Homo sapiens Meis homeobox 2 (MEIS2)	-0.535751	-0.607857	-0.304277	-0.168789	-0.58408	-0.582403	-0.191173	-0.519742	-0.583872	-0.521808	-1.08888	-0.783023	0.600376	0.396999	0.599389	0.999967	0.118901	0.0377448	0.999268	0.19016	0.0518011	0.99998	9.26862e-05	0.000944292
FAM98C	Homo sapiens family with sequence similarity 98, member C (FAM98C), mRNA	-0.534433	-0.496567	-0.283895	-0.11521	-0.458016	-0.440837	-0.111612	-0.238265	-0.282678	0.192543	-0.346391	-0.133604	0.575458	0.567557	0.61967	0.999967	0.243141	0.113621	0.999268	0.56249	0.32234	0.99998	0.166623	0.563051
DL490846	Homo sapiens cDNA FLJ20813 fis, clone ADSE01247	-0.534405	-1.64594	-0.747833	-0.376999	-0.230674	0.200218	-0.329376	-2.09431	-6.36376	-0.677925	-0.265957	-2.34784	0.986671	0.640604	0.678649	0.999967	0.925222	0.859135	0.999268	0.241751	0.00338673	0.99998	0.770393	0.0147573
ABHD17A	Homo sapiens abhydrolase domain containing 17A (ABHD17A)	-0.532054	-0.0930516	-0.173253	-0.172136	-0.0290522	-0.386546	0.403358	-0.086863	-0.150573	-0.295163	-0.131757	-0.143664	0.944339	0.999213	0.920426	0.999967	0.991619	0.551505	0.999268	0.93668	0.8171	0.99998	0.826935	0.773857
CCHCR1	Homo sapiens coiled-coil alpha-helical rod protein 1 (CCHCR1)	-0.53165	-0.364929	-0.583591	-0.159644	-0.800978	-1.15067	-0.150671	-0.887573	-0.487266	-0.185356	-0.873021	-0.399089	0.473053	0.765085	0.0998061	0.999967	0.0116488	5.86675e-05	0.999268	0.0110739	0.0580044	0.99998	0.000416171	0.0531052
FAM86B1	Homo sapiens family with sequence similarity 86, member B1 (FAM86B1)	-0.531607	0.185546	-0.565852	0.138895	0.383509	0.678784	0.272697	0.276053	-0.0984945	0.338712	0.147436	0.3034	0.941355	0.999213	0.610508	0.999967	0.717944	0.21171	0.999268	0.753509	0.878832	0.99998	0.793596	0.497649
FBXO17	Homo sapiens F-box protein 17 (FBXO17)	-0.530927	0.110523	-0.156418	-0.0549665	0.151636	-0.106312	-0.0143646	-7.48171e-06	-0.626998	0.112131	-0.171392	-0.753019	0.917124	0.999213	0.91783	0.999967	0.907043	0.87233	0.999268	0.999986	0.217519	0.99998	0.719201	0.056299
DUSP9	Homo sapiens dual specificity phosphatase 9 (DUSP9), mRNA	-0.529827	-0.386836	-0.823197	-0.552164	-0.96323	-1.46022	-0.975096	-1.746	-0.706205	-0.766191	-2.07838	-0.48949	0.94839	0.999213	0.482936	0.999967	0.33079	0.0444462	0.999268	0.181341	0.44888	0.99998	0.0162978	0.395901
NPHS1	Homo sapiens nephrosis 1, congenital, Finnish type (nephrin) (NPHS1), mRNA	-0.52899	0.804791	0.75716	0.209948	1.08092	2.22243	-1.19085	0.701757	3.1979	0.443129	2.9398	4.53886	0.988824	0.999213	0.831477	0.999967	0.651155	0.0716421	0.999268	0.738994	0.00900638	0.99998	0.00564775	1.12297e-05
DKFZp451A185	Homo sapiens cDNA FLJ20222 fis, clone COLF5031	-0.528592	-2.19113	-2.22487	-0.0670496	-0.00516521	-0.0430362	-3.22926	-1.46797	-3.64903	-0.447296	-0.434864	-0.820225	0.991144	0.999213	0.789799	0.999967	0.999904	0.994237	0.999268	0.755008	0.268483	0.99998	0.89774	0.764479
SLC12A9	Homo sapiens solute carrier family 12 (potassium/chloride transporters), member 9 (SLC12A9)	-0.528514	-0.308741	-0.415246	0.136383	0.0450466	-0.00289759	-0.000820258	0.02407	0.00325711	-0.0543425	0.119828	0.135927	0.71916	0.997507	0.496297	0.999967	0.966946	0.99541	0.999268	0.968536	0.992903	0.99998	0.709197	0.621377
AC007228.9:ENSG00000268568		-0.527053	-0.244224	-0.248474	-0.203788	-0.205084	-0.206262	-0.569372	-0.326826	-0.0626168	0.232262	-0.244386	-0.700576	0.813289	0.999213	0.795985	0.999967	0.814407	0.661705	0.999268	0.646351	0.903325	0.99998	0.531017	0.0405064
LOC399753	Homo sapiens uncharacterized LOC399753 (LOC399753), non-coding RNA	-0.525339	-0.22354	0.706104	-2.82598	0.49312	-1.25503	2.02578	1.17414	0.665665	-1.90564	-0.0826193	0.138078	0.988824	0.999213	0.86571	0.999967	0.895998	0.477275	0.999268	0.636127	0.719706	0.99998	0.957604	0.916235
CYP2D7P1	Homo sapiens cytochrome P450, family 2, subfamily D, polypeptide 7 pseudogene 1 (CYP2D7P1), non-coding RNA	-0.525321	0.0642487	-0.307446	-0.377328	0.410033	-0.209399	-0.234694	0.0534789	-1.18535	0.200289	-0.638128	-1.85119	0.941355	0.999213	0.815972	0.999967	0.665314	0.747375	0.999268	0.963563	0.0791004	0.99998	0.203183	0.000423986
ZNF763	Homo sapiens zinc finger protein 763 (ZNF763), mRNA	-0.524759	-0.164991	-0.742202	-0.190869	-0.0594217	-0.32709	-0.158401	0.300214	-0.585637	0.0161444	0.164543	-0.238666	0.937249	0.999213	0.411637	0.999967	0.969252	0.557388	0.999268	0.736485	0.34278	0.99998	0.737382	0.568798
BC062762	Homo sapiens cDNA: FLJ22178 fis, clone HRC00916	-0.523847	0.0780217	0.277945	0.152431	-0.0153594	0.279585	0.0816557	-0.37979	-0.665144	0.0768626	-0.16694	-0.251727	0.955141	0.999213	0.880602	0.999967	0.998292	0.70132	0.999268	0.686996	0.288342	0.99998	0.796407	0.636578
TLR9	Homo sapiens toll-like receptor 9 (TLR9), mRNA	-0.523139	0.13937	0.289237	0.0838245	-0.152599	-0.175504	0.926776	0.751963	0.980991	0.206003	0.312055	-0.234063	0.941355	0.999213	0.818169	0.999967	0.921795	0.808833	0.999268	0.373973	0.101926	0.99998	0.556547	0.634684
EFHD2	Homo sapiens EF-hand domain family, member D2 (EFHD2), mRNA	-0.521819	-0.351794	-0.335808	-0.203627	-0.522937	-0.586524	-0.281922	-0.55804	-0.650874	-0.258698	-0.507401	-0.336157	0.572838	0.860197	0.507622	0.999967	0.155494	0.0306869	0.999268	0.116785	0.0182434	0.99998	0.041226	0.132848
BBS5	Homo sapiens Bardet-Biedl syndrome 5 (BBS5), mRNA	-0.521534	-0.0455626	-0.115444	-0.250991	-0.389078	-0.322509	-0.194119	-0.400847	-0.15019	-0.170555	-0.327953	-0.144021	0.228676	0.999213	0.830319	0.999967	0.154893	0.108178	0.999268	0.155304	0.49221	0.99998	0.0628736	0.373275
DOK6	Homo sapiens docking protein 6 (DOK6), mRNA	-0.520878	-0.51923	-0.1186	-0.42142	-1.20783	-0.875002	-0.579568	-1.67934	-1.16939	-0.511354	-1.60633	-1.51878	0.6906	0.636989	0.899718	0.999967	0.00150045	0.00420631	0.999268	0.000571743	0.000802157	0.99998	3.95887e-06	1.17875e-06
CEP152	Homo sapiens centrosomal protein 152kDa (CEP152)	-0.520674	-0.849189	-0.508951	-0.231343	-0.687716	-0.645748	-0.0750461	-0.227979	1.00938	-0.251391	0.00518542	0.493345	0.767429	0.234931	0.386902	0.999967	0.186631	0.0866573	0.999268	0.700412	0.00367701	0.99998	0.989127	0.0551531
FDXACB1	Homo sapiens ferredoxin-fold anticodon binding domain containing 1 (FDXACB1)	-0.520563	-0.618563	-0.674133	-0.0209581	-0.122859	-0.537201	-0.26984	-0.706084	-0.640408	-0.0702347	-0.692945	-0.567774	0.83074	0.710412	0.295105	0.999967	0.896019	0.151163	0.999268	0.109008	0.0572376	0.99998	0.0251518	0.0424302
KIAA1324L	Homo sapiens KIAA1324-like (KIAA1324L)	-0.519249	-0.563953	-0.557426	-0.248117	0.228368	0.403797	0.250523	0.613946	1.1333	-0.0259614	0.767556	1.25038	0.95486	0.999213	0.704738	0.999967	0.888497	0.568396	0.999268	0.445001	0.0417715	0.99998	0.104088	0.00390825
ADAM12	Homo sapiens ADAM metallopeptidase domain 12 (ADAM12)	-0.519162	0.801895	1.67109	-2.23121	-0.435626	0.274292	0.651572	1.66528	0.957674	-0.173269	0.0912831	0.285205	0.989273	0.999213	0.617815	0.999967	0.911687	0.887038	0.999268	0.391212	0.536246	0.99998	0.942357	0.78291
ENHO	Homo sapiens energy homeostasis associated (ENHO), mRNA	-0.517142	0.0757134	0.120168	0.196856	-0.0756693	0.116568	-0.354867	-0.705638	-0.452177	-0.0294206	-0.080806	1.06804	0.94839	0.999213	0.95399	0.999967	0.966946	0.87479	0.999268	0.377946	0.437995	0.99998	0.903214	0.0215728
GS1-124K5.11:ENSG00000229180		-0.516029	-0.131007	-0.369151	-0.0628816	-0.178617	-0.297289	-0.258399	-1.51146	-2.75737	0.479278	-0.983772	-1.72303	0.960376	0.999213	0.836037	0.999967	0.923256	0.718036	0.999268	0.10553	0.00152485	0.99998	0.143878	0.00881962
CLDN9	Homo sapiens claudin 9 (CLDN9), mRNA	-0.515737	-0.279438	-0.363496	0.187552	-0.1108	-0.418876	0.175846	-0.425913	-1.04631	0.127684	-0.631929	-0.609734	0.89188	0.999213	0.729972	0.999967	0.938658	0.444492	0.999268	0.543423	0.0365596	0.99998	0.152888	0.123344
GABBR2	Homo sapiens gamma-aminobutyric acid (GABA) B receptor, 2 (GABBR2), mRNA	-0.515333	0.0228896	0.0949452	-0.0753386	0.728132	2.11446	1.05172	1.19797	0.813608	0.23713	1.90141	2.76302	0.988824	0.999213	0.986274	0.999967	0.753315	0.0476039	0.999268	0.447438	0.492225	0.99998	0.0446781	0.00135417
RSPO4	Homo sapiens R-spondin 4 (RSPO4)	-0.514201	-1.41493	-2.3711	0.637466	-0.8853	-0.136344	0.968271	1.66571	2.43992	-1.5093	1.3251	1.83355	0.989273	0.999213	0.451952	0.999967	0.822572	0.955944	0.999268	0.506292	0.154371	0.99998	0.340691	0.132951
ZNF414	Homo sapiens zinc finger protein 414 (ZNF414)	-0.513911	-0.229035	-0.683897	-0.0257846	-0.239371	-0.280662	0.247104	-0.600809	-1.40751	-0.0947099	-1.06411	-1.29706	0.941355	0.999213	0.47963	0.999967	0.849751	0.659884	0.999268	0.42164	0.0163211	0.99998	0.0342902	0.0062703
TMEM79	Homo sapiens transmembrane protein 79 (TMEM79)	-0.513602	-0.170082	-0.397542	0.0831255	-0.252853	-0.304609	-0.108457	-0.452678	-0.332897	0.0242282	-0.140617	-0.139914	0.867809	0.999213	0.651245	0.999967	0.772534	0.516166	0.999268	0.471568	0.459437	0.99998	0.730614	0.687889
RP11-159D12.2:ENSG00000264112		-0.512677	-0.574057	-0.871673	-0.457281	-0.478544	0.107805	0.67949	-0.867491	-2.84791	0.491298	-1.95661	-0.287715	0.988824	0.999213	0.78507	0.999967	0.893302	0.955712	0.999268	0.718056	0.121208	0.99998	0.190031	0.820804
MYOM3	Homo sapiens myomesin 3 (MYOM3), mRNA	-0.512326	-0.337091	-0.24074	-0.335403	0.0604077	-0.416197	1.01837	1.17874	0.242593	0.0395523	-0.686323	-1.22684	0.958397	0.999213	0.90444	0.999967	0.979143	0.604355	0.999268	0.232452	0.786092	0.99998	0.279632	0.0433433
AC073218.2:ENSG00000228262		-0.511618	-0.342484	-0.589961	-0.0761959	0.218636	-0.606848	-0.120175	-0.717463	-1.58119	0.298933	-0.330399	-1.61587	0.945505	0.999213	0.624471	0.999967	0.87304	0.317292	0.999268	0.312173	0.00584512	0.99998	0.552826	0.00234864
ALDH1A2	Homo sapiens aldehyde dehydrogenase 1 family, member A2 (ALDH1A2)	-0.511439	-0.696587	-0.724274	-0.147296	1.30192	0.994414	-0.149721	1.76897	4.03185	-0.264366	2.7287	4.0122	0.988824	0.999213	0.829221	0.999967	0.526598	0.46759	0.999268	0.263752	0.000649551	0.99998	0.00576744	2.77622e-05
AK094577	Homo sapiens cDNA FLJ37258 fis, clone BRAMY2010208	-0.510759	0.0967349	0.256636	-0.606601	0.217175	0.238779	0.0971409	0.00306349	-1.68021	-0.316766	-0.835926	-1.34519	0.804347	0.999213	0.75719	0.999967	0.816655	0.626459	0.999268	0.996708	0.00810461	0.99998	0.0608791	0.0027246
ALDOC	Homo sapiens aldolase C, fructose-bisphosphate (ALDOC), mRNA	-0.510665	-0.0160921	0.0291757	0.170811	0.433782	-0.0946047	0.109818	0.336943	-0.368002	0.50581	0.133361	-0.642377	0.941355	0.999213	0.991098	0.999967	0.621208	0.88929	0.999268	0.670397	0.503164	0.99998	0.793766	0.113363
ELMOD1	Homo sapiens ELMO/CED-12 domain containing 1 (ELMOD1)	-0.510114	-0.57569	-0.383292	0.0471325	-0.441691	-0.39345	-0.492731	-0.871946	-1.14565	-0.439529	-1.70489	-0.689369	0.944339	0.978245	0.769002	0.999967	0.651155	0.499347	0.999268	0.243514	0.045297	0.99998	0.000602546	0.0824783
WDR76	Homo sapiens WD repeat domain 76 (WDR76)	-0.508642	-0.447021	-0.945747	0.436661	-0.235441	-0.0267084	-1.12344	-0.963647	0.221399	-0.10781	0.0370564	0.998405	0.988824	0.999213	0.580684	0.999967	0.92784	0.986655	0.999268	0.518587	0.834232	0.99998	0.971049	0.176344
RTN4R	Homo sapiens reticulon 4 receptor (RTN4R), mRNA	-0.508402	-0.0118754	0.0134635	-0.0997594	0.320184	0.00306018	0.659143	0.08868	0.490859	-0.282931	-0.073547	0.232167	0.964121	0.999213	0.995621	0.999967	0.845044	0.997664	0.999268	0.947783	0.491149	0.99998	0.92091	0.689969
PAX9	Homo sapiens paired box 9 (PAX9), mRNA	-0.508342	-0.45791	0.0792861	-0.929883	-0.119656	-0.00373503	-0.46433	-0.142512	2.5675	0.798463	1.9784	3.2639	0.988824	0.999213	0.991311	0.999967	0.978651	0.9982	0.999268	0.956296	0.0367129	0.99998	0.0569701	0.000744392
MIR17HG	Homo sapiens miR-17-92 cluster host gene (non-protein coding) (MIR17HG)	-0.508307	0.0452304	-0.529696	-0.210952	-0.219611	-0.963858	-0.565311	-0.421337	-2.48371	-0.0558971	-1.35459	-2.0911	0.988824	0.999213	0.822653	0.999967	0.930894	0.326745	0.999268	0.768453	0.0190224	0.99998	0.0890304	0.00671342
ACTC1	Homo sapiens actin, alpha, cardiac muscle 1 (ACTC1), mRNA	-0.508267	0.114659	-0.493542	-0.914585	-0.408225	-0.337034	2.47229	3.23252	5.44031	2.03699	6.03382	6.4552	0.991144	0.999213	0.956045	0.999967	0.95581	0.917776	0.999268	0.274471	0.0102362	0.99998	0.00143881	0.000267361
RFX1	Homo sapiens regulatory factor X, 1 (influences HLA class II expression) (RFX1), mRNA	-0.508196	-0.0367748	-0.337389	0.0457742	-0.0913497	-0.221456	0.2145	-0.222889	-0.235597	0.0874914	-0.391962	-0.399991	0.917124	0.999213	0.761481	0.999967	0.951102	0.707108	0.999268	0.772611	0.64393	0.99998	0.373288	0.304391
BC008049	Homo sapiens hypothetical protein DKFZp761I2123, mRNA (cDNA clone IMAGE:3631645), partial cds	-0.507753	-0.320717	0.150368	0.268996	-0.0213342	0.1794	0.291394	-0.0889723	0.242076	-0.171202	-0.356096	-0.351362	0.917124	0.999213	0.915589	0.999967	0.992286	0.74628	0.999268	0.919711	0.625803	0.99998	0.367476	0.315374
FCGBP	Homo sapiens Fc fragment of IgG binding protein (FCGBP), mRNA	-0.507718	-0.288739	-0.397347	0.0151439	-0.140522	-0.133699	-0.0359885	0.267922	0.185421	-0.213529	0.0263785	0.20344	0.865925	0.999213	0.647139	0.999967	0.89477	0.799953	0.999268	0.706639	0.712857	0.99998	0.959593	0.61909
CSMD2	Homo sapiens CUB and Sushi multiple domains 2 (CSMD2), mRNA	-0.507081	-0.611299	0.765254	0.613157	2.36252	2.73364	1.405	3.87168	4.49645	1.28802	4.17407	4.59468	0.991144	0.999213	0.941251	0.999967	0.618215	0.320386	0.999268	0.184728	0.0437793	0.99998	0.046072	0.0173097
ARMC2	Homo sapiens armadillo repeat containing 2 (ARMC2), mRNA	-0.506852	-0.861199	-0.414227	-0.351059	-0.533693	-1.20428	0.319542	-0.903615	-2.06589	-0.230047	-1.13539	-1.2086	0.880974	0.495246	0.652957	0.999967	0.44508	0.0100282	0.999268	0.174154	0.000491154	0.99998	0.00619199	0.00166876
NBPF3	Homo sapiens neuroblastoma breakpoint family, member 3 (NBPF3)	-0.504865	-0.298736	-0.248444	-0.138202	-0.210377	-0.0985667	0.0887414	0.0948613	0.544271	-0.473886	0.0991421	0.540609	0.946146	0.999213	0.875769	0.999967	0.876452	0.895463	0.999268	0.92197	0.290684	0.99998	0.85613	0.190488
UGT8	Homo sapiens UDP glycosyltransferase 8 (UGT8)	-0.504013	2.03257	2.04867	0.206007	0.942623	2.18696	0.690036	1.71413	3.80026	0.329225	1.80418	3.39009	0.988824	0.784966	0.417293	0.999967	0.725816	0.0931485	0.999268	0.345258	0.00341624	0.99998	0.0953365	0.000749874
RNF166	Homo sapiens ring finger protein 166 (RNF166)	-0.503761	-0.174583	-0.15736	0.055819	-0.195763	-0.10165	-0.0942508	-0.344737	-0.34429	-0.253703	-0.328186	-0.437478	0.756282	0.999213	0.862568	0.999967	0.766608	0.803897	0.999268	0.454616	0.295312	0.99998	0.254214	0.0892246
DEC1	Homo sapiens deleted in esophageal cancer 1 (DEC1), mRNA	-0.503186	0.822824	1.26056	0.0749229	0.637318	0.845116	0.881285	1.94109	3.43703	1.40342	3.71916	3.63955	0.990926	0.999213	0.811038	0.999967	0.909479	0.736726	0.999268	0.479101	0.0662599	0.99998	0.0228141	0.0158931
MAPKAPK5-AS1	Homo sapiens MAPKAPK5 antisense RNA 1 (MAPKAPK5-AS1), non-coding RNA	-0.502535	-0.184315	-0.179618	-0.0264763	-0.0819109	-0.25071	-0.194416	-0.216927	-0.0233399	0.0461678	-0.0383045	0.0536867	0.489335	0.999213	0.754533	0.999967	0.895998	0.325165	0.999268	0.561371	0.936551	0.99998	0.879501	0.793882
MYO7B	Homo sapiens myosin VIIB (MYO7B), mRNA	-0.502098	-0.253896	-1.46609	0.583411	2.03746	1.48523	-0.0480737	0.23526	2.00157	0.166846	1.03766	3.55536	0.988824	0.999213	0.558476	0.999967	0.306547	0.313647	0.999268	0.919318	0.0813306	0.99998	0.411672	0.000971221
WBSCR27	Homo sapiens Williams Beuren syndrome chromosome region 27 (WBSCR27), mRNA	-0.501835	-0.27127	0.2672	-0.269744	0.509082	0.829997	0.541028	1.15277	1.88069	0.15309	1.09581	1.68197	0.978952	0.999213	0.898284	0.999967	0.713714	0.250922	0.999268	0.203851	0.00549414	0.99998	0.101762	0.00574976
BC056407	Homo sapiens transcription elongation factor A (SII), 2, mRNA (cDNA clone IMAGE:4763969), with apparent retained intron	-0.501568	-0.287578	-0.179096	-0.551862	-0.760898	-1.22356	0.426902	-0.95205	-1.71004	-0.117957	-1.41477	-1.7028	0.941355	0.999213	0.909654	0.999967	0.276614	0.0175856	0.999268	0.174774	0.00364751	0.99998	0.00671646	0.000593258
ZNF630	Homo sapiens zinc finger protein 630 (ZNF630)	-0.50133	-0.107737	-0.492478	0.376448	0.0936871	0.322312	0.601266	0.889502	0.970305	-0.656485	-0.208754	0.294199	0.941355	0.999213	0.644345	0.999967	0.954844	0.576786	0.999268	0.170441	0.0487374	0.99998	0.636676	0.419527
PER2	Homo sapiens period circadian clock 2 (PER2), mRNA	-0.500925	0.169988	0.258733	-0.106641	-0.066703	-0.231909	0.00328829	0.0124875	-1.2206	0.193896	-0.543537	-1.05449	0.789033	0.999213	0.732583	0.999967	0.947602	0.538032	0.999268	0.984667	0.00133943	0.99998	0.0913999	0.000826399
CHST13	Homo sapiens carbohydrate (chondroitin 4) sulfotransferase 13 (CHST13), mRNA	-0.500397	-0.0536034	-0.343493	-0.0535483	0.139631	-0.137108	-0.0250829	-0.411797	-1.0019	-0.0949389	-0.34558	-0.530859	0.918574	0.999213	0.756885	0.999967	0.910184	0.820002	0.999268	0.543462	0.0384294	0.99998	0.452291	0.186283
ZNF286B	Homo sapiens zinc finger protein 286B (ZNF286B), mRNA	-0.500327	0.349567	-0.244036	-0.115983	-0.124994	0.0958218	1.13195	1.27939	1.40101	-0.28078	-0.409513	-0.680928	0.970859	0.999213	0.909654	0.999967	0.954844	0.92011	0.999268	0.179196	0.0525872	0.99998	0.516965	0.218088
DET1	Homo sapiens de-etiolated homolog 1 (Arabidopsis) (DET1)	-0.500134	-0.0439741	0.374432	-0.143437	-0.538208	-0.577304	-0.432569	-0.54817	-1.00645	-0.152608	-1.13327	-0.754215	0.664995	0.999213	0.451505	0.999967	0.172626	0.0456873	0.999268	0.168712	0.00181274	0.99998	0.000116402	0.00210186
ANO1	Homo sapiens anoctamin 1, calcium activated chloride channel (ANO1)	-0.499384	-0.184751	-0.56267	-0.226075	-0.185509	-0.694658	-0.547784	-1.28091	-2.49508	-0.0883333	-1.45197	-2.23101	0.758249	0.999213	0.282252	0.999967	0.783431	0.0320134	0.999268	0.00860009	5.80148e-07	0.99998	3.06998e-05	1.00569e-08
BC033739	Homo sapiens cDNA FLJ43590 fis, clone SMINT2001818	-0.499064	-0.590251	-0.302099	0.0481532	0.18535	0.0813141	0.816213	0.25989	-1.87073	0.781516	-0.703502	-3.3482	0.986671	0.999213	0.896622	0.999967	0.935983	0.944909	0.999268	0.851911	0.050687	0.99998	0.322382	0.000138245
LOC100128398	Homo sapiens uncharacterized LOC100128398 (LOC100128398), non-coding RNA	-0.498567	-0.263125	-1.24623	-0.0330041	-0.346591	-1.18851	1.06675	0.145726	-0.998756	0.277225	-0.622541	-2.10416	0.956227	0.999213	0.212246	0.999967	0.792067	0.0691111	0.999268	0.906091	0.173056	0.99998	0.28983	0.000593258
CRMP1	Homo sapiens collapsin response mediator protein 1 (CRMP1)	-0.498162	-0.0342582	-0.152181	0.668098	0.468311	2.70525	0.473595	2.02782	3.72248	-0.0782396	3.90762	4.9109	0.991144	0.999213	0.989571	0.999967	0.947602	0.23003	0.999268	0.519594	0.0744236	0.99998	0.0270082	0.00280016
ZNF711	Homo sapiens zinc finger protein 711 (ZNF711), mRNA	-0.498145	-0.00413549	0.0300133	0.212217	-0.119898	0.141576	0.0246029	-0.161315	-0.41007	-0.71155	-0.938645	-0.683873	0.880974	0.999213	0.986789	0.999967	0.911687	0.77269	0.999268	0.802635	0.313937	0.99998	0.00548357	0.0238141
TRPS1	Homo sapiens trichorhinophalangeal syndrome I (TRPS1), mRNA	-0.497788	0.0846946	-0.1089	-0.478721	-0.647631	-0.400151	-0.407201	-0.64517	-0.385649	-0.201585	-0.271914	0.00782473	0.941355	0.999213	0.952356	0.999967	0.330696	0.394415	0.999268	0.254864	0.364366	0.99998	0.51677	0.984345
SLC6A3	Homo sapiens solute carrier family 6 (neurotransmitter transporter, dopamine), member 3 (SLC6A3), mRNA	-0.497627	0.520643	-0.295111	-0.0838628	1.9326	1.72991	0.31719	2.50971	5.36582	-1.60267	2.73308	5.23502	0.988824	0.999213	0.958343	0.999967	0.337862	0.221495	0.999268	0.119248	3.85748e-05	0.99998	0.00975275	1.03052e-06
RP11-1055B8.4:ENSG00000262877		-0.497623	-0.275583	-0.547308	-0.767714	-0.382927	-0.959058	-0.360531	-1.16949	-2.25833	-0.113108	-1.82031	-1.61024	0.941355	0.999213	0.600195	0.999967	0.708221	0.0812227	0.999268	0.212084	0.0107589	0.99998	0.00205401	0.00226097
ZNF222	Homo sapiens zinc finger protein 222 (ZNF222)	-0.496852	-0.592067	-1.10865	-0.458791	-0.845292	-1.58861	0.200865	-0.650436	-2.73987	-0.0627044	-1.15592	-2.92993	0.697858	0.482048	0.00605904	0.999967	0.0227568	1.15886e-05	0.999268	0.111233	8.4703e-08	0.99998	6.41754e-05	1.16416e-11
OTUD7A	Homo sapiens OTU domain containing 7A (OTUD7A), mRNA	-0.496686	0.1459	-0.106729	-0.182151	-0.356951	0.00507065	0.20951	0.0159552	0.46602	-0.261415	-0.0896488	-0.373058	0.944339	0.999213	0.955957	0.999967	0.710197	0.995057	0.999268	0.98678	0.330992	0.99998	0.85647	0.343547
ZNF789	Homo sapiens zinc finger protein 789 (ZNF789)	-0.496373	0.0312989	-0.197346	0.14256	0.149178	-0.30173	0.21132	0.364255	0.30506	0.116233	0.151568	-0.0578575	0.941355	0.999213	0.896413	0.999967	0.911687	0.608349	0.999268	0.645988	0.581528	0.99998	0.749799	0.892069
FAM156B	Homo sapiens family with sequence similarity 156, member B (FAM156B), mRNA	-0.496087	-0.372737	-0.50597	-0.171948	-0.419748	-0.515182	-0.17615	-0.756687	-0.707416	-0.124589	-0.808939	-0.597826	0.83074	0.988215	0.461352	0.999967	0.534457	0.214157	0.999268	0.186444	0.096553	0.99998	0.0180248	0.0497563
NR1D1	Homo sapiens nuclear receptor subfamily 1, group D, member 1 (NR1D1), mRNA	-0.496026	0.309568	0.0257111	-0.250752	-0.266766	-0.243037	-0.0896926	-0.473527	-1.67168	-0.0288489	-0.809142	-1.14544	0.880974	0.999213	0.989775	0.999967	0.726376	0.580366	0.999268	0.360178	0.000127174	0.99998	0.0251518	0.000986655
IGFBP6	Homo sapiens insulin-like growth factor binding protein 6 (IGFBP6), mRNA	-0.49586	-0.818991	-0.0374036	0.177568	1.07597	1.00887	1.19775	2.66508	3.06515	1.61994	3.51174	4.33073	0.958397	0.886574	0.990577	0.999967	0.326427	0.185684	0.999268	0.0147432	0.000526258	0.99998	4.10933e-05	2.90827e-07
UPK1A	Homo sapiens uroplakin 1A (UPK1A), mRNA	-0.4954	0.256045	1.00323	0.621067	0.339205	-0.709797	2.06317	2.62841	4.16031	0.824795	2.07407	3.01559	0.988824	0.999213	0.729972	0.999967	0.928113	0.671974	0.999268	0.161271	0.0034103	0.99998	0.0506428	0.00206819
SPATA22	Homo sapiens spermatogenesis associated 22 (SPATA22)	-0.495117	-0.700344	-0.41583	0.737726	0.280228	-0.0820726	0.252483	0.0212597	0.167536	0.258318	-0.61394	-0.429004	0.988824	0.999213	0.840619	0.999967	0.893376	0.946327	0.999268	0.99051	0.881088	0.99998	0.385003	0.49194
SLC4A4	Homo sapiens solute carrier family 4, sodium bicarbonate cotransporter, member 4 (SLC4A4)	-0.494827	-0.103432	-0.237886	-0.204563	-0.381994	-0.599857	-0.283201	-0.30237	-0.638147	-0.0519136	-0.350184	-0.594307	0.941355	0.999213	0.870983	0.999967	0.684338	0.24025	0.999268	0.715328	0.23799	0.99998	0.46153	0.151556
ZNF205	Homo sapiens zinc finger protein 205 (ZNF205)	-0.49452	-0.190024	-0.637158	-0.190205	0.110313	-0.238551	0.148606	-0.170293	-0.547341	-0.201836	-0.330427	-0.778301	0.917124	0.999213	0.441817	0.999967	0.931839	0.668987	0.999268	0.832501	0.271959	0.99998	0.460584	0.0509586
DLEU1	Homo sapiens deleted in lymphocytic leukemia 1 (non-protein coding) (DLEU1), non-coding RNA	-0.494475	-0.377943	-0.436809	-0.241885	-0.175327	-0.321312	-0.147569	-0.725521	-0.64274	-0.082564	-0.426361	-0.542673	0.897542	0.999213	0.639005	0.999967	0.866523	0.498511	0.999268	0.254665	0.167589	0.99998	0.262124	0.11004
ING2	Homo sapiens inhibitor of growth family, member 2 (ING2), mRNA	-0.494072	-0.182284	-0.12298	0.100911	-0.198346	-0.025506	0.107299	0.12012	-0.110322	0.0784994	0.078342	0.0371459	0.716932	0.999213	0.893528	0.999967	0.751639	0.954699	0.999268	0.807381	0.741689	0.99998	0.79892	0.889471
NOXA1	Homo sapiens NADPH oxidase activator 1 (NOXA1)	-0.4933	-0.206248	-0.676286	0.274756	-0.0868647	-0.138518	0.729242	-0.138224	-0.684514	0.202181	-0.0340449	-0.728188	0.955141	0.999213	0.599097	0.999967	0.968433	0.880705	0.999268	0.909344	0.34077	0.99998	0.96344	0.224048
ZNF653	Homo sapiens zinc finger protein 653 (ZNF653), mRNA	-0.492843	-0.0935791	-0.139992	0.193367	0.362017	0.395723	0.301745	0.0378061	0.0241407	0.384563	0.144009	0.611245	0.905046	0.999213	0.91783	0.999967	0.669344	0.416247	0.999268	0.961514	0.959406	0.99998	0.747739	0.0775219
CTAGE15	Homo sapiens CTAGE family, member 15 (CTAGE15), mRNA	-0.491936	-0.147292	-0.222777	-0.0563872	-0.816222	-2.25183	-0.328038	0.384424	0.479906	-0.0659417	-0.257674	0.690557	0.97369	0.999213	0.915643	0.999967	0.452297	0.00634878	0.999268	0.716513	0.488097	0.99998	0.691524	0.173134
LRRC45	Homo sapiens leucine rich repeat containing 45 (LRRC45), mRNA	-0.491584	-0.128676	-0.117935	-0.4151	-0.57707	-0.41029	-0.147067	-0.849022	-0.357059	-0.464418	-0.808775	-0.408611	0.863956	0.999213	0.925739	0.999967	0.34397	0.336827	0.999268	0.143602	0.412169	0.99998	0.039779	0.238891
LOC100288198	Homo sapiens uncharacterized LOC100288198 (LOC100288198), non-coding RNA	-0.491403	-0.0543105	-0.392452	-0.150883	0.0667742	-0.153288	0.288805	0.173008	-0.350873	0.589125	-0.771999	-0.563664	0.918574	0.999213	0.69967	0.999967	0.96589	0.797	0.999268	0.810491	0.45774	0.99998	0.0620829	0.12591
CEBPD	Homo sapiens CCAAT/enhancer binding protein (C/EBP), delta (CEBPD), mRNA	-0.491283	-0.332047	-0.351568	0.142164	0.0489647	-0.138372	-0.0092673	-0.314495	-0.296854	0.0768649	-0.503637	-1.34245	0.941355	0.999213	0.765525	0.999967	0.977866	0.837838	0.999268	0.718182	0.610503	0.99998	0.232718	0.00134839
ZNF703	Homo sapiens zinc finger protein 703 (ZNF703), mRNA	-0.491117	0.0375816	-0.0209577	0.283421	0.829173	0.825057	0.464108	0.681628	0.848263	-0.0864242	-0.0492738	0.675853	0.988824	0.999213	0.995089	0.999967	0.582626	0.371199	0.999268	0.633115	0.376107	0.99998	0.95954	0.349059
ADAMTS7	Homo sapiens ADAM metallopeptidase with thrombospondin type 1 motif, 7 (ADAMTS7), mRNA	-0.490575	-0.0823662	-0.276548	0.0608816	1.56565	3.30459	0.507559	2.59207	3.92118	-0.180988	1.67909	3.03899	0.988824	0.999213	0.958089	0.999967	0.480952	0.0101972	0.999268	0.0666294	0.000588333	0.99998	0.0550724	0.000261564
RUNX3	Homo sapiens runt-related transcription factor 3 (RUNX3)	-0.490373	-0.175314	-1.78282	1.37854	0.743288	0.193261	-0.00705006	1.68093	4.20015	0.342838	2.4364	5.60237	0.991144	0.999213	0.773294	0.999967	0.911687	0.957874	0.999268	0.618171	0.0493527	0.99998	0.217429	0.00160708
AX747081	Homo sapiens cDNA FLJ34276 fis, clone FEBRA2003520	-0.489845	-0.400906	-0.66372	0.306948	0.104452	0.322358	0.933512	0.842499	0.432229	0.791338	0.459364	0.884009	0.94839	0.999213	0.532763	0.999967	0.949916	0.597722	0.999268	0.255166	0.464172	0.99998	0.384689	0.0502859
BCL2L12	Homo sapiens BCL2-like 12 (proline rich) (BCL2L12)	-0.489648	-0.0801644	-0.10036	-0.0296935	0.136304	-0.185999	-0.0595867	-0.244354	-0.457719	-0.249364	-0.528137	-0.550405	0.697217	0.999213	0.91343	0.999967	0.835782	0.574899	0.999268	0.554125	0.108027	0.99998	0.0362847	0.0170605
CERS1	Homo sapiens ceramide synthase 1 (CERS1)	-0.489589	1.62272	1.86225	0.340814	2.08616	3.95255	-2.91428	1.22374	2.82773	0.408989	2.1001	2.40546	0.988824	0.850889	0.365735	0.999967	0.213617	0.000875553	0.999268	0.429353	0.00821697	0.99998	0.0276756	0.00634484
BRAT1	Homo sapiens BRCA1-associated ATM activator 1 (BRAT1), mRNA;SubName: Full=BRCA1-associated ATM activator 1; Flags: Fragment	-0.48905	-0.37602	-0.410199	-0.142135	0.0235632	-0.240986	-0.0726216	-0.284305	-0.343535	-0.138609	-0.353552	-0.335744	0.879222	0.999213	0.627982	0.999967	0.989877	0.614613	0.999268	0.648036	0.416226	0.99998	0.351065	0.319721
CRNDE:ENSG00000245694		-0.488794	0.444102	-0.14	0.229791	0.405444	1.73296	0.45591	0.13922	0.0918491	0.560079	0.594668	0.55319	0.988824	0.999213	0.962993	0.999967	0.804585	0.0142992	0.999268	0.909991	0.90709	0.99998	0.343972	0.327823
LOC441242	Homo sapiens uncharacterized LOC441242 (LOC441242)	-0.488785	-0.039767	-0.720884	0.309772	0.0448926	-0.276519	0.0646251	-1.95821	-0.397941	-0.515115	-0.816868	-1.04554	0.94839	0.999213	0.490248	0.999967	0.981677	0.684678	0.999268	0.0272858	0.519536	0.99998	0.0954567	0.0199944
KCNJ12	Homo sapiens potassium inwardly-rectifying channel, subfamily J, member 12 (KCNJ12), mRNA	-0.488436	0.56908	0.422653	-0.299785	1.43436	4.07696	-0.732631	3.17804	5.55176	0.108273	3.02173	5.02514	0.991144	0.999213	0.958791	0.999967	0.750802	0.0504139	0.999268	0.26954	0.00855239	0.99998	0.0884139	0.00205821
AK090553	Homo sapiens cDNA FLJ33234 fis, clone ASTRO2002064	-0.48811	-1.0653	-0.552959	-0.945161	-0.85198	-1.04917	0.639935	-0.660157	-0.656553	-0.672041	-1.2835	-3.00699	0.981952	0.778418	0.74156	0.999967	0.451585	0.146583	0.999268	0.602458	0.451626	0.99998	0.0478309	4.51453e-05
METTL21B	Homo sapiens methyltransferase like 21B (METTL21B)	-0.487623	-0.330276	-0.366022	0.0692107	-0.2445	-0.639491	-0.11828	-0.321566	-1.3712	-0.0743978	-0.821654	-1.4528	0.798957	0.994995	0.603248	0.999967	0.70633	0.0627694	0.999268	0.538439	0.000940488	0.99998	0.0085703	8.94381e-06
GLOD5	Homo sapiens glyoxalase domain containing 5 (GLOD5), mRNA	-0.486857	-0.49904	-0.536518	0.173299	0.725448	-0.000443348	0.306652	0.90653	0.896285	0.327762	1.08336	1.23314	0.94839	0.999213	0.661552	0.999967	0.388625	0.999521	0.999268	0.220718	0.108529	0.99998	0.0275012	0.00657242
ENTPD8	Homo sapiens ectonucleoside triphosphate diphosphohydrolase 8 (ENTPD8)	-0.486503	0.0974296	-0.103808	-0.334438	-0.246624	-0.221323	0.589876	0.192448	0.273846	1.15689	1.20798	1.60209	0.955141	0.999213	0.966938	0.999967	0.870373	0.772894	0.999268	0.849517	0.6638	0.99998	0.0350589	0.00252388
PHF7	Homo sapiens PHD finger protein 7 (PHF7)	-0.486014	0.133822	0.2786	-0.399139	-0.415573	-0.257238	0.614348	0.46305	-0.0314538	0.103669	-0.482142	-0.190741	0.94839	0.999213	0.838637	0.999967	0.663357	0.66856	0.999268	0.56821	0.961722	0.99998	0.32837	0.670772
CATSPER3	Homo sapiens cation channel, sperm associated 3 (CATSPER3), mRNA	-0.485904	-0.947927	-0.801039	-0.202321	-0.259569	-0.559914	-0.836466	-0.0840869	0.0626191	-0.0520243	-0.235907	-0.262006	0.94839	0.652061	0.430113	0.999967	0.860439	0.398015	0.999268	0.939673	0.925571	0.99998	0.683769	0.601048
UROC1	Homo sapiens urocanate hydratase 1 (UROC1)	-0.484715	0.508685	0.0400118	0.152748	0.812327	-0.00828076	-0.212064	0.279921	-1.83725	-0.0342028	-0.210582	-0.732082	0.988824	0.999213	0.992746	0.999967	0.598047	0.99524	0.999268	0.889607	0.152124	0.99998	0.869071	0.475491
FAM86C2P	Homo sapiens family with sequence similarity 86, member C2, pseudogene (FAM86C2P), non-coding RNA	-0.483714	-0.399283	-0.367931	-0.166972	-0.194426	-0.112099	-0.211209	0.107026	-0.460829	-0.0991178	-0.660706	-0.753687	0.92685	0.999213	0.730539	0.999967	0.858728	0.851399	0.999268	0.906091	0.381428	0.99998	0.102989	0.0398475
MLF1IP	Homo sapiens MLF1 interacting protein (MLF1IP), mRNA	-0.483316	-0.335895	-0.266956	-0.540311	-0.941379	-0.456029	-0.352079	-0.833188	-0.236983	-0.290956	-0.945115	-0.455739	0.804376	0.988215	0.735573	0.999967	0.0311745	0.176055	0.999268	0.080618	0.511457	0.99998	0.00254079	0.0872007
CDK5R1	Homo sapiens cyclin-dependent kinase 5, regulatory subunit 1 (p35) (CDK5R1), mRNA	-0.483191	-0.133418	-0.318942	-0.128698	-0.138695	0.374153	0.0357896	0.546871	0.686363	0.0283694	0.294481	0.483304	0.879781	0.999213	0.729972	0.999967	0.895329	0.369029	0.999268	0.318122	0.0841033	0.99998	0.411919	0.118665
NRP2	Homo sapiens neuropilin 2 (NRP2)	-0.483159	-0.158925	-0.976262	-0.484187	-0.0458567	-0.653637	0.241131	0.531687	0.15839	1.8823	1.39558	1.11635	0.988824	0.999213	0.769002	0.999967	0.995388	0.681974	0.999268	0.797024	0.914301	0.99998	0.239462	0.299324
LRWD1	Homo sapiens leucine-rich repeats and WD repeat domain containing 1 (LRWD1), mRNA	-0.482224	-0.201734	-0.290958	-0.0684463	0.0159721	-0.320067	-0.00234764	-0.192258	-0.0651214	0.0558371	0.0330076	0.27619	0.772224	0.999213	0.671078	0.999967	0.991619	0.352178	0.999268	0.698148	0.855284	0.99998	0.92091	0.268343
SKAP2	Homo sapiens src kinase associated phosphoprotein 2 (SKAP2), mRNA	-0.482124	-0.144115	-0.0439305	0.155714	0.144788	0.418509	0.278156	0.445607	1.26513	0.0703665	0.831129	1.56599	0.664995	0.999213	0.970959	0.999967	0.804235	0.113838	0.999268	0.199325	7.51125e-06	0.99998	0.000443597	1.42264e-09
PLVAP	Homo sapiens plasmalemma vesicle associated protein (PLVAP), mRNA	-0.482029	0.122532	0.435428	0.119589	-0.367649	0.435036	0.792001	0.814527	-0.980323	1.37308	0.169798	-0.00338948	0.988824	0.999213	0.909654	0.999967	0.91814	0.77616	0.999268	0.631333	0.429375	0.99998	0.902061	0.997601
FBXO39	Homo sapiens F-box protein 39 (FBXO39), mRNA	-0.481004	-0.386322	-0.691234	-0.556982	0.491108	0.00834009	0.540416	1.01242	1.45151	-0.0645794	0.0278937	1.33666	0.988824	0.999213	0.747372	0.999967	0.789564	0.99524	0.999268	0.425611	0.105971	0.99998	0.977972	0.0659105
CCNF	Homo sapiens cyclin F (CCNF), mRNA	-0.480813	-0.169228	0.0520365	-0.316997	-0.530356	-0.0580629	-0.460541	0.0282238	0.545165	0.0624032	0.208593	0.710653	0.688032	0.999213	0.962402	0.999967	0.197782	0.88252	0.999268	0.958617	0.0454151	0.99998	0.419505	0.00150339
ETV1	Homo sapiens ets variant 1 (ETV1)	-0.480631	-0.580992	0.232499	-0.48713	-1.19806	-1.14224	-0.706121	-0.713134	-2.7753	-0.584515	-1.31706	-0.861717	0.941355	0.894888	0.846994	0.999967	0.0384728	0.0116818	0.999268	0.357683	0.00436324	0.99998	0.0150255	0.0608964
MBL1P	Homo sapiens mannose-binding lectin (protein A) 1, pseudogene (MBL1P), non-coding RNA	-0.478934	0.00845921	-0.370532	0.420637	-0.0872898	0.469081	-0.149498	-1.41822	-1.65172	0.207448	-1.3751	-2.08631	0.95486	0.999213	0.800399	0.999967	0.966946	0.497477	0.999268	0.105835	0.0165603	0.99998	0.0171642	0.000375308
ODF2	Homo sapiens outer dense fiber of sperm tails 2 (ODF2)	-0.478893	-0.377712	-0.0831836	-0.182189	-0.451478	-0.317929	-0.0848554	-0.313689	-0.0339788	-0.0687294	-0.50595	-0.067626	0.560998	0.713006	0.91343	0.999967	0.164535	0.191119	0.999268	0.343621	0.900847	0.99998	0.0131355	0.729321
AGPAT5	Homo sapiens 1-acylglycerol-3-phosphate O-acyltransferase 5 (AGPAT5), mRNA	-0.477647	-0.129892	-0.163502	-0.0542863	-0.160367	-0.394718	-0.235716	-0.276122	-1.1308	0.148197	-0.387948	-1.17923	0.790372	0.999213	0.858322	0.999967	0.822572	0.230059	0.999268	0.559034	0.0011643	0.99998	0.189566	6.57403e-05
KIF17	Homo sapiens kinesin family member 17 (KIF17)	-0.477022	0.1636	0.0196116	-0.708607	-0.659202	0.215872	-1.07478	-0.422991	-0.0331179	-1.11678	-0.5318	-1.00384	0.988824	0.999213	0.995036	0.999967	0.739212	0.861307	0.999268	0.82544	0.979527	0.99998	0.579438	0.203465
LOC643355	Homo sapiens uncharacterized LOC643355 (LOC643355), mRNA	-0.476855	-0.0780824	-0.370017	0.848458	0.862179	0.95882	-1.02275	-1.019	-3.93039	-0.273504	-1.42128	-1.34479	0.988824	0.999213	0.908014	0.999967	0.682012	0.410676	0.999268	0.579114	0.00810131	0.99998	0.119882	0.103106
PP7080	Homo sapiens uncharacterized LOC25845 (PP7080), non-coding RNA	-0.476671	0.343986	0.110509	-1.91658	-1.30329	-0.443351	0.332734	-0.793729	-0.26179	1.51397	1.15025	1.4359	0.988824	0.999213	0.97796	0.999967	0.278809	0.62209	0.999268	0.539251	0.779515	0.99998	0.216278	0.080896
ZNF37BP	Homo sapiens zinc finger protein 37B, pseudogene (ZNF37BP), non-coding RNA	-0.476541	-0.159245	-0.0969197	0.157679	-0.57788	-0.225793	-0.198906	-0.800635	-0.527849	-0.395816	-0.942247	-0.535278	0.856258	0.999213	0.940296	0.999967	0.304352	0.6033	0.999268	0.106431	0.156255	0.99998	0.00388875	0.0583307
AK091996	Homo sapiens cDNA FLJ34677 fis, clone LIVER2002660	-0.476474	-0.148326	-0.0980305	-0.34972	-0.963289	-1.49654	-0.968331	-2.23198	-3.99535	-0.673247	-4.25182	-5.81091	0.980022	0.999213	0.973037	0.999967	0.374871	0.0435428	0.999268	0.0424128	0.000432341	0.99998	3.37993e-05	5.21528e-07
P4HA1	Homo sapiens prolyl 4-hydroxylase, alpha polypeptide I (P4HA1)	-0.476291	0.0382746	0.191918	0.00379627	0.0758202	0.0585635	0.17052	0.299006	0.769744	0.320685	0.547844	0.874516	0.941355	0.999213	0.893409	0.999967	0.96052	0.932478	0.999268	0.690922	0.107005	0.99998	0.181601	0.0180561
PLK1S1	Homo sapiens polo-like kinase 1 substrate 1 (PLK1S1)	-0.476149	-0.432425	-0.309454	-0.175352	-0.491049	-0.709386	-0.391114	-0.853531	-1.25781	-0.218241	-1.00032	-1.13868	0.400505	0.426278	0.392054	0.999967	0.0655702	0.000984884	0.999268	0.00356168	1.98873e-06	0.99998	4.9414e-06	7.81225e-08
TTYH2	Homo sapiens tweety homolog 2 (Drosophila) (TTYH2)	-0.475816	-0.0378295	0.346055	-0.311917	0.710812	0.813778	0.030095	0.928298	2.10985	-0.248145	0.307931	1.53858	0.978476	0.999213	0.844044	0.999967	0.50178	0.216535	0.999268	0.307488	0.00128968	0.99998	0.60967	0.00184047
SLC2A1	Homo sapiens solute carrier family 2 (facilitated glucose transporter), member 1 (SLC2A1), mRNA	-0.475518	-0.125138	0.083278	-0.00356439	-0.0275699	0.355062	0.0401571	0.40204	1.0447	-0.0618285	0.352581	1.04315	0.980815	0.999213	0.97796	0.999967	0.995547	0.705896	0.999268	0.766062	0.195903	0.99998	0.605513	0.0597408
MIPOL1	Homo sapiens mirror-image polydactyly 1 (MIPOL1)	-0.474799	-0.30369	-0.357898	0.077365	-0.250516	-0.18651	-0.315446	-0.438104	-0.273932	-0.03368	-0.207247	-0.364659	0.473217	0.811529	0.337385	0.999967	0.486039	0.431993	0.999268	0.146894	0.231486	0.99998	0.291663	0.0375474
CCNA2	Homo sapiens cyclin A2 (CCNA2), mRNA	-0.47442	-0.376532	-0.0319655	0.110488	-0.450086	0.210334	0.51597	0.694564	1.15281	0.774837	0.822454	0.496626	0.945854	0.999213	0.989879	0.999967	0.661455	0.746284	0.999268	0.391212	0.0404112	0.99998	0.0773237	0.251133
PHOSPHO2	Homo sapiens phosphatase, orphan 2 (PHOSPHO2)	-0.474417	-0.327195	-0.543455	0.0126126	-0.0353016	-0.191216	0.0622766	0.185947	-0.220009	-0.324688	-0.0988753	-0.464568	0.762986	0.977347	0.277382	0.999967	0.97223	0.59245	0.999268	0.718328	0.533358	0.99998	0.747115	0.0614012
AF401214	Homo sapiens CD27-binding protein mRNA, partial cds	-0.474332	-0.350849	-0.845073	0.321798	0.106984	0.113509	-0.144446	-0.52257	-0.393869	0.187451	-0.450593	-0.533935	0.962034	0.999213	0.46609	0.999967	0.957121	0.897029	0.999268	0.570351	0.539715	0.99998	0.432571	0.29292
ZEB2	Homo sapiens zinc finger E-box binding homeobox 2 (ZEB2)	-0.474203	-0.429572	-0.815445	-2.37363	-0.753913	-1.87449	0.0342166	-0.449314	-1.0142	-0.614304	-0.935666	-0.713864	0.988824	0.999213	0.827422	0.999967	0.772562	0.167046	0.999268	0.828451	0.433275	0.99998	0.37036	0.44642
PLXNB3	Homo sapiens plexin B3 (PLXNB3)	-0.474072	0.0408967	0.493561	-0.207262	0.49954	1.60035	0.580655	2.32039	3.37797	-0.167649	0.930965	2.24958	0.988824	0.999213	0.852929	0.999967	0.833669	0.102909	0.999268	0.0694437	0.000848365	0.99998	0.242741	0.00146148
HMGB2	Homo sapiens high mobility group box 2 (HMGB2)	-0.471147	-0.259673	-0.155986	-0.306264	-0.455347	-0.38623	-0.521384	-1.06076	-1.49642	-0.591344	-1.63189	-2.09473	0.687983	0.999213	0.830789	0.999967	0.246439	0.169122	0.999268	0.0104025	4.47944e-05	0.99998	8.15716e-07	1.96093e-09
DCAF15	Homo sapiens DDB1 and CUL4 associated factor 15 (DCAF15), mRNA	-0.47083	-0.442699	-0.56866	-0.0847502	-0.315118	-0.199886	0.207848	0.338973	0.777305	-0.304843	-0.100854	0.369205	0.730304	0.75055	0.206381	0.999967	0.551168	0.568424	0.999268	0.40674	0.00674527	0.99998	0.717284	0.0927874
SASS6	Homo sapiens spindle assembly 6 homolog (C. elegans) (SASS6), mRNA	-0.470499	-0.464767	-0.325687	0.191975	0.0868637	0.0244781	0.0493597	0.0404748	0.383614	0.107469	0.189066	0.746242	0.551763	0.473119	0.441542	0.999967	0.889359	0.945375	0.999268	0.929911	0.108542	0.99998	0.395564	0.000168346
ZNF219	Homo sapiens zinc finger protein 219 (ZNF219)	-0.470302	-0.335305	-0.782327	0.0120647	-0.48818	-0.969745	-0.30836	-1.24843	-1.36265	-0.279008	-0.991289	-1.24735	0.94839	0.999213	0.460393	0.999967	0.626643	0.0971364	0.999268	0.0861421	0.0159183	0.99998	0.0501427	0.00887904
POP7	Homo sapiens processing of precursor 7, ribonuclease P/MRP subunit (S. cerevisiae) (POP7), mRNA	-0.470217	-0.356887	-0.518532	-0.254098	-0.208247	-0.464975	-0.23076	-0.337438	-0.359374	-0.00812013	-0.234842	-0.247028	0.396888	0.594176	0.0711516	0.999967	0.559321	0.0262796	0.999268	0.229344	0.0860184	0.99998	0.208286	0.139498
BAHCC1	Homo sapiens BAH domain and coiled-coil containing 1 (BAHCC1), mRNA	-0.470204	-0.150685	-0.43749	-0.133732	0.00551111	-0.513226	0.145223	-0.444202	-1.00606	-0.016592	-0.528805	-0.688426	0.869859	0.999213	0.576091	0.999967	0.999904	0.176813	0.999268	0.395952	0.0107425	0.99998	0.131808	0.0315772
RIMBP2	Homo sapiens RIMS binding protein 2 (RIMBP2), mRNA	-0.470171	-0.704104	-0.510104	-0.129153	-0.559458	0.39541	0.242544	0.449559	-1.31871	0.607715	-1.04063	-1.58967	0.988824	0.999213	0.903873	0.999967	0.881296	0.825697	0.999268	0.833351	0.368958	0.99998	0.429686	0.176344
AGER	Homo sapiens advanced glycosylation end product-specific receptor (AGER)	-0.470113	-0.382662	-0.684956	-0.29579	0.0487469	-0.913113	0.21333	0.318727	0.170604	0.298636	0.21858	0.840183	0.944339	0.999213	0.465514	0.999967	0.978265	0.104216	0.999268	0.680004	0.760245	0.99998	0.647678	0.0285736
AX748339	Homo sapiens cDNA FLJ36537 fis, clone TRACH2004950	-0.46995	0.0240983	-0.128606	-0.495389	-0.477445	-0.0844224	-0.0340533	-0.367768	-0.73412	-0.370897	-1.31073	-1.08466	0.948992	0.999213	0.950947	0.999967	0.645052	0.912748	0.999268	0.694215	0.237096	0.99998	0.00899032	0.0155154
LOC100507547	Homo sapiens uncharacterized LOC100507547 (LOC100507547)	-0.46963	-0.353022	-0.250972	-0.135554	-0.384905	-0.861366	-0.64383	-0.494921	-1.0501	0.778935	0.71165	0.633466	0.986671	0.999213	0.910685	0.999967	0.804811	0.257074	0.999268	0.673886	0.186038	0.99998	0.333373	0.340733
LINC00857:ENSG00000237523		-0.469493	-2.61752	-0.894811	-1.35609	0.511531	-1.144	-0.714099	0.129327	0.786586	1.43738	0.20853	0.753642	0.989979	0.875209	0.872958	0.999967	0.919591	0.62636	0.999268	0.970998	0.69656	0.99998	0.926155	0.669046
ZNF77	Homo sapiens zinc finger protein 77 (ZNF77), mRNA	-0.469329	-0.0516202	0.146442	-0.195108	-0.181527	0.140072	-0.192701	-0.3438	-0.0118019	-0.129129	-0.0485809	0.386742	0.851764	0.999213	0.89279	0.999967	0.816803	0.740941	0.999268	0.500492	0.976063	0.99998	0.893491	0.144747
GALNT12	Homo sapiens UDP-N-acetyl-alpha-D-galactosamine:polypeptide N-acetylgalactosaminyltransferase 12 (GalNAc-T12) (GALNT12), mRNA	-0.468703	-0.213963	-0.35004	0.22482	0.719779	0.607851	0.452008	0.745765	1.95773	0.0742324	1.01319	2.03339	0.941355	0.999213	0.765479	0.999967	0.286595	0.210838	0.999268	0.265843	9.80042e-05	0.99998	0.0110257	5.63701e-07
AK127026	Homo sapiens cDNA FLJ45082 fis, clone BRAWH3028202	-0.468424	-0.198706	-0.44589	0.0893161	0.344352	0.190671	0.270003	0.194405	0.361067	0.557679	0.154404	-0.564431	0.94839	0.999213	0.719031	0.999967	0.755734	0.782378	0.999268	0.818643	0.489635	0.99998	0.769338	0.202704
CD274	Homo sapiens CD274 molecule (CD274)	-0.467593	-0.0711514	-0.0498771	0.215164	-0.106122	0.16878	-0.12011	0.157588	0.310579	0.0157744	0.538322	1.22789	0.803952	0.999213	0.972218	0.999967	0.906729	0.666075	0.999268	0.779046	0.37653	0.99998	0.0666284	1.55588e-05
RP11-144G6.10:ENSG00000227310		-0.467466	0.0195838	-0.224864	-0.246033	-0.00858815	-0.635914	0.384898	0.127522	-1.37864	0.00448147	-0.556444	-2.56379	0.944339	0.999213	0.872958	0.999967	0.999578	0.204658	0.999268	0.898314	0.026735	0.99998	0.220285	8.67839e-06
TAF1A	Homo sapiens TATA box binding protein (TBP)-associated factor, RNA polymerase I, A, 48kDa (TAF1A)	-0.46703	-0.151085	-0.0874967	0.424103	0.307315	-0.210794	-0.513291	-0.251477	-0.580593	0.194812	-0.188646	-0.276441	0.941355	0.999213	0.959916	0.999967	0.733961	0.715759	0.999268	0.694438	0.167082	0.99998	0.655624	0.440515
GBP6	Homo sapiens guanylate binding protein family, member 6 (GBP6), mRNA	-0.466959	-0.487373	-1.31629	0.9221	0.83363	-0.0917789	-0.366977	-0.0796563	-0.295186	0.504996	-1.10785	-3.02987	0.988824	0.999213	0.500286	0.999967	0.652043	0.954	0.999268	0.97148	0.830194	0.99998	0.327534	0.00748894
AK097701	Homo sapiens cDNA FLJ40382 fis, clone TESTI2035775	-0.466484	0.468305	-0.541046	1.37163	1.26028	1.19283	2.09871	1.00478	1.97021	-0.384254	-0.170542	-1.18926	0.988824	0.999213	0.854328	0.999967	0.579504	0.398714	0.999268	0.665322	0.174233	0.99998	0.894904	0.237415
C21orf67	Homo sapiens chromosome 21 open reading frame 67 (C21orf67)	-0.466338	-0.208092	0.0694961	-0.37516	-0.570109	-0.467885	-0.329667	-1.22374	-1.8334	-0.60297	-1.30724	-1.71273	0.847621	0.999213	0.958603	0.999967	0.267987	0.200175	0.999268	0.0164523	6.89607e-05	0.99998	0.00049781	6.25417e-06
NBPF8	Homo sapiens neuroblastoma breakpoint family, member 8 (NBPF8)	-0.466142	-0.368582	-0.464127	-0.445248	-0.618597	-0.734551	-0.127995	-0.831771	-0.823338	0.283988	-1.06259	-1.09608	0.813289	0.966745	0.440082	0.999967	0.157603	0.0226438	0.999268	0.0548794	0.0163745	0.99998	0.000416171	9.9476e-05
CR749695	Homo sapiens neuroblastoma cDNA, clone:Nbla00017, full insert sequence	-0.465502	-0.192289	0.194216	0.388416	0.478258	0.405595	0.250357	-0.0571661	0.117817	1.08832	0.992329	0.498501	0.975981	0.999213	0.92397	0.999967	0.685345	0.567419	0.999268	0.960866	0.866569	0.99998	0.0773423	0.347339
FUT11	Homo sapiens fucosyltransferase 11 (alpha (1,3) fucosyltransferase) (FUT11), mRNA	-0.463648	0.099606	-0.166665	0.0324605	0.16128	0.131853	0.25217	0.377258	0.619816	0.395746	0.529577	0.616121	0.983097	0.999213	0.944187	0.999967	0.934621	0.888545	0.999268	0.718368	0.358148	0.99998	0.376158	0.243669
WDPCP	Homo sapiens WD repeat containing planar cell polarity effector (WDPCP), mRNA	-0.462973	-0.14658	-0.22888	0.122205	0.137895	0.0833109	0.181995	0.299196	0.210372	0.0651483	0.339533	0.18691	0.801495	0.999213	0.768334	0.999967	0.853474	0.841272	0.999268	0.512212	0.527342	0.99998	0.21445	0.460938
PLAG1	Homo sapiens pleiomorphic adenoma gene 1 (PLAG1)	-0.462877	-0.429836	-0.377169	-0.431521	-0.67114	-0.367251	-0.40556	-0.494948	0.706194	-0.0176667	-0.201482	0.561305	0.891816	0.977401	0.671107	0.999967	0.264798	0.410739	0.999268	0.544024	0.157581	0.99998	0.642113	0.0908101
LOC100133161	Homo sapiens uncharacterized LOC100133161 (LOC100133161), non-coding RNA	-0.462816	0.0824391	-0.410979	0.215424	-0.594661	0.193068	0.326693	0.0863167	-0.0175798	-1.14671	-1.73158	-1.08195	0.986671	0.999213	0.819156	0.999967	0.656969	0.827283	0.999268	0.949702	0.983225	0.99998	0.00713846	0.0402968
ZNF487P	Homo sapiens zinc finger protein 487, pseudogene (ZNF487P), non-coding RNA	-0.462259	-0.209157	-0.48387	0.805214	0.713283	0.902833	0.518542	0.651884	0.0713774	0.0173204	-0.00639027	-0.441265	0.94839	0.999213	0.664545	0.999967	0.346087	0.0714965	0.999268	0.379545	0.911731	0.99998	0.990889	0.277168
RFXAP	Homo sapiens regulatory factor X-associated protein (RFXAP), mRNA	-0.461892	-0.46153	-0.296262	-0.030393	-0.378283	-0.646467	-0.764675	-0.712531	-1.52077	-0.181533	-1.19514	-1.53639	0.891816	0.954069	0.759577	0.999967	0.597679	0.119142	0.999268	0.202792	0.00134935	0.99998	0.001732	4.62466e-05
SLC25A27	Homo sapiens solute carrier family 25, member 27 (SLC25A27), nuclear gene encoding mitochondrial protein	-0.461697	-0.338881	-0.352391	-0.391598	-0.802801	-1.09119	-0.315764	-1.41414	-2.92825	-0.0667319	-1.819	-2.67637	0.798957	0.979122	0.598191	0.999967	0.0551224	0.00145904	0.999268	0.00793836	1.87243e-06	0.99998	1.79662e-06	1.23436e-09
RAB19	Homo sapiens RAB19, member RAS oncogene family (RAB19), mRNA	-0.461654	-0.483529	-0.0437186	-0.585903	-0.159857	2.16855	0.703107	1.31235	2.8798	-0.402885	2.70222	2.90269	0.988824	0.999213	0.992746	0.999967	0.966682	0.0331859	0.999268	0.354291	0.004083	0.99998	0.00236027	0.000468162
AX747182	Homo sapiens cDNA FLJ34465 fis, clone HLUNG2003061	-0.460615	-0.608377	-0.610206	0.0174649	0.0799234	-0.322589	0.431137	0.0810644	-0.0108575	0.513509	0.462393	0.275254	0.964121	0.988215	0.639392	0.999967	0.966946	0.651173	0.999268	0.946278	0.987776	0.99998	0.445859	0.621377
PLEKHA8P1	Homo sapiens pleckstrin homology domain containing, family A member 8 pseudogene 1 (PLEKHA8P1), non-coding RNA	-0.460434	-0.379072	-0.519306	0.288259	0.157139	-0.0839313	-0.469151	0.169073	0.809763	0.22282	0.455109	1.00045	0.880974	0.988113	0.459336	0.999967	0.866244	0.874722	0.999268	0.779084	0.0226414	0.99998	0.172086	0.000949874
AK127124	Homo sapiens cDNA FLJ45181 fis, clone BRAWH3047644, highly similar to Homo sapiens Rho guanine nucleotide exchange factor (GEF) 4 (ARHGEF4)	-0.460396	-1.58553	-0.959735	-1.29169	-0.147618	-0.0559413	1.4272	1.85505	2.67046	1.31554	2.59653	3.23949	0.988824	0.923924	0.75719	0.999967	0.968631	0.974643	0.999268	0.244358	0.0224052	0.99998	0.0168497	0.00136403
DHDH	Homo sapiens dihydrodiol dehydrogenase (dimeric) (DHDH), mRNA	-0.459635	0.254999	-0.251972	1.124	1.26054	0.356635	0.393537	0.865038	2.06847	1.16247	2.40344	3.62999	0.988824	0.999213	0.941251	0.999967	0.435964	0.794475	0.999268	0.534879	0.0239516	0.99998	0.00698127	2.48424e-05
LOC554249	Homo sapiens cDNA FLJ76578 complete cds;RecName: Full=Putative UPF0633 protein LOC554249	-0.459248	-0.277076	0.0824673	0.526319	0.137459	0.788342	0.731382	-0.629948	0.07815	0.345397	-0.314573	-0.647647	0.944339	0.999213	0.967253	0.999967	0.912984	0.0741938	0.999268	0.326792	0.877293	0.99998	0.462233	0.0844058
AMH	Homo sapiens anti-Mullerian hormone (AMH), mRNA	-0.459013	0.672622	0.839069	-0.524533	0.723201	1.00008	1.35995	0.681875	1.58459	-0.762303	-0.125904	1.50823	0.988824	0.999213	0.723566	0.999967	0.721961	0.353311	0.999268	0.664054	0.110984	0.99998	0.905077	0.0431376
SPAG5	Homo sapiens sperm associated antigen 5 (SPAG5), mRNA	-0.458617	-0.257638	-0.163336	-0.00664519	-0.430528	-1.00314	-0.183181	-1.15762	-2.05342	-0.0660428	-1.64662	-1.95653	0.85056	0.999213	0.876254	0.999967	0.379959	0.00312101	0.999268	0.00961222	2.16436e-06	0.99998	1.60216e-06	9.26966e-09
MIB2	Homo sapiens mindbomb E3 ubiquitin protein ligase 2 (MIB2)	-0.458425	-0.253804	-0.36133	-0.172412	-0.228916	-0.442108	0.0347775	-0.423819	-0.804672	-0.00789479	-0.886236	-0.81422	0.944339	0.999213	0.757778	0.999967	0.844884	0.415292	0.999268	0.586527	0.134852	0.99998	0.0635999	0.0575343
C14orf80	Homo sapiens chromosome 14 open reading frame 80 (C14orf80)	-0.458392	0.189669	-0.0809211	-0.582191	0.33877	0.328078	-0.445112	-0.370661	-0.698633	-0.596512	-0.477356	-0.713865	0.988824	0.999213	0.983179	0.999967	0.879618	0.768791	0.999268	0.797031	0.452671	0.99998	0.594057	0.345994
TRAPPC5	Homo sapiens trafficking protein particle complex 5 (TRAPPC5)	-0.458324	-0.153004	-0.255081	-0.252125	0.0732751	-0.539978	0.294974	-0.484666	-1.06619	-0.152213	-0.62602	-0.724256	0.965171	0.999213	0.89019	0.999967	0.970544	0.450365	0.999268	0.628221	0.128192	0.99998	0.315599	0.190924
EPHB1	Homo sapiens EPH receptor B1 (EPHB1), mRNA	-0.457517	-0.944789	0.123957	-0.790389	0.315487	1.32904	0.0141293	1.19795	2.08721	-0.346103	0.985858	1.67612	0.988824	0.983969	0.973037	0.999967	0.891651	0.11957	0.999268	0.338204	0.0193447	0.99998	0.192077	0.0127026
SULF1	Homo sapiens sulfatase 1 (SULF1)	-0.457209	-0.690656	-0.414626	-0.441922	-0.194233	-0.0960041	-0.372131	-0.416276	-1.92226	-0.206839	-0.908349	-1.79811	0.958438	0.945291	0.771528	0.999967	0.917513	0.91964	0.999268	0.69955	0.0150422	0.99998	0.132842	0.00372682
C2orf40	Homo sapiens chromosome 2 open reading frame 40 (C2orf40), mRNA	-0.4572	0.855048	0.780145	0.278164	1.44154	0.923257	0.706297	1.33856	2.38057	-1.45211	0.290102	1.39402	0.989273	0.999213	0.874511	0.999967	0.625754	0.640528	0.999268	0.545844	0.103323	0.99998	0.842363	0.197972
ILVBL	Homo sapiens ilvB (bacterial acetolactate synthase)-like (ILVBL), mRNA	-0.457154	-0.183702	-0.386745	-0.0428353	-0.0647956	-0.319579	-0.116277	-0.374165	-0.536345	0.161728	-0.306075	-0.225398	0.749578	0.999213	0.468436	0.999967	0.937576	0.286628	0.999268	0.361479	0.0717079	0.99998	0.247824	0.346545
ZSCAN5A	Homo sapiens zinc finger and SCAN domain containing 5A (ZSCAN5A), mRNA	-0.456809	-0.62262	-0.304776	-0.34011	0.112157	0.0258325	0.0677721	-0.0350426	0.3824	-0.21507	0.0979839	0.134873	0.927402	0.793698	0.771168	0.999967	0.919591	0.966029	0.999268	0.962932	0.333923	0.99998	0.809894	0.688405
THRA	Homo sapiens thyroid hormone receptor, alpha (THRA)	-0.456486	-0.366355	-0.322641	-0.400648	-0.615626	-0.595032	-0.333262	-0.434195	-0.395939	-0.095515	-0.39181	-0.338917	0.288158	0.473119	0.282252	0.999967	0.00439239	0.00101819	0.999268	0.0731597	0.0345998	0.99998	0.014766	0.0200128
MXD3	Homo sapiens MAX dimerization protein 3 (MXD3)	-0.456432	-0.157682	-0.392223	0.0923731	0.298116	-0.155804	0.88955	0.323898	0.110906	-0.37526	-0.248009	-0.0148053	0.953323	0.999213	0.770292	0.999967	0.822251	0.849376	0.999268	0.748765	0.880621	0.99998	0.669165	0.977796
SLC39A6	Homo sapiens solute carrier family 39 (zinc transporter), member 6 (SLC39A6)	-0.4552	-0.349816	-0.148614	0.102617	-0.241824	-0.0170618	-0.0738847	-0.290407	-0.147233	0.054372	-0.279156	0.000813093	0.355761	0.562868	0.747372	0.999967	0.407687	0.950891	0.999268	0.248214	0.449614	0.99998	0.0871827	0.996146
PRPF40B	Homo sapiens PRP40 pre-mRNA processing factor 40 homolog B (S. cerevisiae) (PRPF40B)	-0.455133	-0.300966	-0.650298	-0.20977	-0.335402	-0.397906	-0.260131	-0.474368	-0.203754	0.0211181	-0.433244	-0.0410763	0.813289	0.999213	0.200476	0.999967	0.529939	0.223786	0.999268	0.27592	0.537678	0.99998	0.124385	0.882663
PMS2L2	Homo sapiens postmeiotic segregation increased 2-like 2 pseudogene (PMS2L2), non-coding RNA	-0.454026	-0.295318	-0.34733	-0.289562	-0.672001	-0.661179	0.12263	-0.463756	-0.82452	-0.338751	-0.890311	-0.814247	0.575458	0.887534	0.392702	0.999967	0.0177963	0.00414032	0.999268	0.162236	0.00191948	0.99998	9.72104e-05	7.01182e-05
PRORSD1P	Homo sapiens prolyl-tRNA synthetase associated domain containing 1, pseudogene (PRORSD1P), non-coding RNA	-0.453594	-0.386296	-0.821421	-0.430623	0.374111	-0.747932	0.0494292	0.319313	-0.457968	-0.0187511	-1.04513	-1.45852	0.981952	0.999213	0.531734	0.999967	0.787293	0.3176	0.999268	0.772611	0.544486	0.99998	0.084169	0.0106996
HAUS7	Homo sapiens HAUS augmin-like complex, subunit 7 (HAUS7)	-0.453492	-0.23416	0.00111655	-0.336662	-0.304521	-0.0892729	-0.101427	-0.441956	-0.71586	-0.204412	-0.459418	-0.497504	0.852846	0.999213	0.999083	0.999967	0.626643	0.84295	0.999268	0.340699	0.0365899	0.99998	0.128387	0.0684899
MSH2	Homo sapiens mutS homolog 2, colon cancer, nonpolyposis type 1 (E. coli) (MSH2)	-0.452583	-0.557129	-0.115539	-0.316481	-0.590319	-0.854304	-0.254545	-0.283848	-0.185798	-0.278907	-0.396699	-0.198429	0.697217	0.426423	0.887831	0.999967	0.087877	0.00184367	0.999268	0.447476	0.497323	0.99998	0.0862785	0.348106
LINC00926:ENSG00000247982		-0.452416	-0.193843	-1.34135	-0.58745	-2.48163	-1.90758	-0.25018	-1.28239	1.08394	-0.770356	-1.15752	-1.65898	0.988824	0.999213	0.339448	0.999967	0.0410284	0.0344064	0.999268	0.466939	0.299096	0.99998	0.124436	0.0191343
AK055910	Homo sapiens cDNA FLJ31348 fis, clone MESAN2000026	-0.452352	-0.131851	-0.232484	0.316144	-0.116448	-0.274123	0.300937	0.465721	0.385303	-0.306011	-0.507603	-0.0576882	0.944339	0.999213	0.865194	0.999967	0.934759	0.640796	0.999268	0.522474	0.461421	0.99998	0.240767	0.890014
CARNS1	Homo sapiens carnosine synthase 1 (CARNS1)	-0.451614	-0.428866	-0.835906	-0.786939	0.0155787	-0.493892	-0.527604	0.575611	0.892116	-0.326827	1.50108	2.02289	0.988824	0.999213	0.607922	0.999967	0.999353	0.592992	0.999268	0.618362	0.240949	0.99998	0.0214958	0.000905535
SALL2	Homo sapiens sal-like 2 (Drosophila) (SALL2), mRNA	-0.45044	0.259385	-0.0122247	-0.308407	-0.0613953	-0.224537	-0.356508	-0.42333	-0.575548	0.0890478	-0.0636969	-0.00710247	0.969844	0.999213	0.995621	0.999967	0.971763	0.730832	0.999268	0.598131	0.295935	0.99998	0.912949	0.988586
LOC100506054	Homo sapiens uncharacterized LOC100506054 (LOC100506054)	-0.450056	-0.21788	0.345144	0.0193838	-0.513366	-0.385381	-0.0523368	0.0391493	-0.225703	-0.331949	0.144946	-0.395456	0.979113	0.999213	0.833699	0.999967	0.665314	0.588815	0.999268	0.972266	0.737906	0.99998	0.820086	0.445826
L3MBTL3	Homo sapiens l(3)mbt-like 3 (Drosophila) (L3MBTL3)	-0.449664	-0.490002	-0.646345	-0.321147	-0.669849	-0.900864	-0.617444	-1.04973	-1.45022	-0.540544	-1.67481	-1.85516	0.664995	0.523442	0.0760343	0.999967	0.0364123	0.000672223	0.999268	0.00301118	4.51516e-06	0.99998	2.99785e-08	2.75443e-10
BC073801	Homo sapiens cDNA, FLJ98719	-0.449626	-0.615514	-0.592027	-0.262077	-0.710659	-1.05348	-0.738506	-1.21883	-1.047	-0.0171467	-1.07395	-0.938146	0.483503	0.100414	0.0420659	0.999967	0.00692486	1.4905e-05	0.778951	0.000119654	2.52091e-05	0.99998	1.35029e-06	1.64256e-06
SCML2	Homo sapiens sex comb on midleg-like 2 (Drosophila) (SCML2)	-0.449435	-0.145539	0.0647958	0.214053	-0.00907392	0.398168	0.0639866	0.19681	0.291196	0.0732697	0.190998	0.395399	0.718099	0.999213	0.947287	0.999967	0.995742	0.128995	0.999268	0.643319	0.300999	0.99998	0.435797	0.0585889
SNED1	Homo sapiens sushi, nidogen and EGF-like domains 1 (SNED1), mRNA	-0.449421	0.0550283	0.0590524	-0.188193	-0.315674	-0.301731	0.0213495	-0.269094	-0.604777	-0.376585	-0.597961	-0.82488	0.64882	0.999213	0.948939	0.999967	0.43647	0.252039	0.999268	0.478541	0.0257201	0.99998	0.0113033	0.000279501
TTC26	Homo sapiens tetratricopeptide repeat domain 26 (TTC26)	-0.449349	-0.208937	-0.131055	-0.437422	-0.66743	-0.768736	0.56058	-0.308365	0.873012	0.0189412	-0.195782	0.44693	0.813289	0.999213	0.895173	0.999967	0.116028	0.0175638	0.999268	0.600352	0.0142186	0.99998	0.544951	0.0865256
KATNB1	Homo sapiens katanin p80 (WD repeat containing) subunit B 1 (KATNB1), mRNA	-0.448795	-0.374726	-0.153314	-0.286115	-0.521436	-0.286753	-0.249559	-0.581877	-0.292645	0.0728583	-0.426993	-0.228593	0.664995	0.784141	0.817486	0.999967	0.135377	0.286301	0.999268	0.0858019	0.26252	0.99998	0.063472	0.274898
LLGL1	Homo sapiens lethal giant larvae homolog 1 (Drosophila) (LLGL1), mRNA	-0.448113	-0.264579	-0.249256	-0.481689	-0.389917	0.0188023	0.109022	-0.0384303	0.734575	-0.0121187	0.0263065	0.545133	0.829944	0.999213	0.754782	0.999967	0.459304	0.969135	0.999268	0.951824	0.0196208	0.99998	0.93952	0.0319863
PRKAG2-AS1	Homo sapiens PRKAG2 antisense RNA 1 (PRKAG2-AS1), non-coding RNA	-0.447989	0.411337	-0.0888846	0.0693268	-0.161663	-0.0671722	0.211648	-0.786349	-0.461487	-0.255116	-1.16042	-0.555285	0.932306	0.983969	0.954473	0.999967	0.879911	0.91061	0.999268	0.278002	0.383524	0.99998	0.00987919	0.146605
WAS	Homo sapiens Wiskott-Aldrich syndrome (WAS), mRNA	-0.447268	-0.330492	-0.438776	-0.0780316	-0.258033	-0.825303	-0.0280071	-1.12845	-1.43882	-0.250638	-0.937478	-1.46153	0.847947	0.998865	0.509528	0.999967	0.712369	0.0278876	0.999268	0.0373951	0.00109519	0.99998	0.00461161	1.76131e-05
SPPL2B	Homo sapiens signal peptide peptidase like 2B (SPPL2B)	-0.44664	-0.142017	-0.22599	-0.132908	-0.103535	-0.384653	0.319821	-0.24368	-0.454016	-0.0292457	-0.500598	-0.595211	0.89188	0.999213	0.825206	0.999967	0.925222	0.367431	0.999268	0.705406	0.28278	0.99998	0.163366	0.0668454
FBXW9	Homo sapiens F-box and WD repeat domain containing 9 (FBXW9), mRNA	-0.446248	0.209081	0.0955293	-0.111343	-0.382177	-0.463981	0.0775745	-0.288468	-0.535171	-0.0250251	-0.650198	-0.939081	0.918574	0.999213	0.948655	0.999967	0.610094	0.290247	0.999268	0.656712	0.217573	0.99998	0.0802404	0.00717911
PDE2A	Homo sapiens phosphodiesterase 2A, cGMP-stimulated (PDE2A)	-0.445602	-0.586897	-0.654011	-0.450612	0.509692	0.423954	-0.107267	0.816943	0.816659	0.761611	1.54265	2.74774	0.988824	0.999213	0.878456	0.999967	0.901554	0.835663	0.999268	0.716513	0.581242	0.99998	0.256394	0.0224659
SMYD3	Homo sapiens SET and MYND domain containing 3 (SMYD3)	-0.445494	-0.232866	0.0216753	-0.0811443	-0.463454	-0.27848	-0.0693189	-0.519004	-0.426582	-0.194536	-0.637919	-0.467734	0.483503	0.966745	0.982381	0.999967	0.0971579	0.196256	0.999268	0.0766961	0.056737	0.99998	0.00166578	0.00876961
ARHGEF2	Homo sapiens Rho/Rac guanine nucleotide exchange factor (GEF) 2 (ARHGEF2)	-0.445347	0.0173141	0.133885	0.0817503	0.492956	1.03461	-0.265657	0.0985392	1.09407	-0.11903	0.204113	0.891476	0.97369	0.999213	0.952421	0.999967	0.692736	0.101378	0.999268	0.931545	0.0596532	0.99998	0.725667	0.0501016
ANKRD37	Homo sapiens ankyrin repeat domain 37 (ANKRD37), mRNA	-0.445286	0.249103	0.268637	0.0743557	0.403459	0.514418	0.366371	0.21395	-0.0114111	0.216652	-0.0340767	-0.254602	0.988824	0.999213	0.899609	0.999967	0.800471	0.533394	0.999268	0.882636	0.99034	0.99998	0.965848	0.702078
IQCC	Homo sapiens IQ motif containing C (IQCC)	-0.444927	-0.696592	-0.294767	-0.006804	-0.759077	-1.08409	-0.289391	-0.608072	-0.260456	-0.0549959	-0.721322	-0.663878	0.944339	0.793698	0.806102	0.999967	0.265316	0.0267854	0.999268	0.368105	0.60204	0.99998	0.0782595	0.0721438
TMEM45A	Homo sapiens transmembrane protein 45A (TMEM45A), mRNA	-0.444571	0.149524	0.0762772	0.0378682	0.394112	0.241045	0.171812	0.300285	0.536586	0.690363	0.085644	0.330705	0.955141	0.999213	0.9737	0.999967	0.710453	0.719492	0.999268	0.738733	0.35829	0.99998	0.887629	0.482979
B3GNTL1	Homo sapiens UDP-GlcNAc:betaGal beta-1,3-N-acetylglucosaminyltransferase-like 1, mRNA (cDNA clone MGC:126253 IMAGE:40034264), complete cds;Homo sapiens UDP-GlcNAc:betaGal beta-1,3-N-acetylglucosaminyltransferase-like 1 (B3GNTL1), mRNA	-0.444059	0.090272	-0.236475	0.0611418	0.152737	-0.279879	0.0252934	-1.21166	-1.59481	-0.076866	-1.05399	-1.18637	0.941355	0.999213	0.847635	0.999967	0.897144	0.603812	0.999268	0.0399252	0.00117295	0.99998	0.00865213	0.00159335
C10orf114	Homo sapiens chromosome 10 open reading frame 114 (C10orf114), mRNA	-0.443962	-0.267505	-0.190176	-0.356163	-0.813221	-1.03405	-0.459428	-1.73893	-2.83747	-0.266809	-2.17739	-3.18811	0.789033	0.999213	0.797241	0.999967	0.0217668	0.000566071	0.999268	0.000119654	1.02148e-08	0.99998	3.23979e-08	1.78067e-11
DHRS11	Homo sapiens dehydrogenase/reductase (SDR family) member 11 (DHRS11), mRNA	-0.443554	-0.22859	-0.0760445	-0.512964	-0.442422	-0.802163	-0.434109	-0.213457	-0.568105	-0.117078	-0.436831	-0.852945	0.813289	0.999213	0.94821	0.999967	0.340984	0.0120118	0.999268	0.682473	0.0989917	0.99998	0.129937	0.00185874
MROH8	Homo sapiens maestro heat-like repeat family member 8 (MROH8)	-0.443286	0.351589	0.168122	-0.264728	0.0406823	-0.319071	0.381407	-0.0949338	-0.617891	-0.538242	-1.13045	-1.44253	0.944339	0.999213	0.903873	0.999967	0.977047	0.485551	0.999268	0.905169	0.17276	0.99998	0.00232048	6.13801e-05
C9orf37	Homo sapiens chromosome 9 open reading frame 37 (C9orf37), mRNA	-0.443246	-0.465621	-0.660579	-0.131598	-0.333277	-0.707046	0.0691735	-0.608693	-0.818576	0.0896945	-0.455604	-0.820692	0.751208	0.66111	0.106032	0.999967	0.457986	0.0136072	0.999268	0.121239	0.00798781	0.99998	0.083132	0.00114719
DNAJC17	Homo sapiens DnaJ (Hsp40) homolog, subfamily C, member 17 (DNAJC17), mRNA	-0.442417	-0.378863	-0.3339	-0.395787	-0.551497	-0.665457	-0.175291	-0.372714	-0.641941	0.0282087	-0.429455	-0.756273	0.64882	0.742403	0.463326	0.999967	0.082711	0.00708862	0.999268	0.26859	0.0120792	0.99998	0.0454502	0.000302047
MIF	Homo sapiens macrophage migration inhibitory factor (glycosylation-inhibiting factor) (MIF), mRNA	-0.442297	-0.0176639	-0.15355	-0.131211	0.191693	-0.408424	0.361316	-0.270407	-0.615843	-0.11978	-0.284368	-0.621909	0.981952	0.999213	0.947847	0.999967	0.911318	0.574919	0.999268	0.797024	0.356548	0.99998	0.651262	0.240755
KCNJ14	Homo sapiens potassium inwardly-rectifying channel, subfamily J, member 14 (KCNJ14), mRNA	-0.442066	-0.059541	-0.107924	-0.39115	-0.267241	-0.0445946	-0.494551	-0.829127	-0.688523	-0.038842	0.0843667	0.372448	0.951991	0.999213	0.956194	0.999967	0.817957	0.953302	0.999268	0.235068	0.183726	0.99998	0.877677	0.371075
LOC653160	Homo sapiens uncharacterized LOC653160 (LOC653160), non-coding RNA	-0.442028	-0.211994	-0.536993	0.134856	0.110658	-0.0750441	0.597804	0.266926	0.225167	-0.219057	0.0939727	-0.042685	0.944339	0.999213	0.587516	0.999967	0.938878	0.916093	0.999268	0.739371	0.68028	0.99998	0.849435	0.921671
LIN37	Homo sapiens lin-37 homolog (C. elegans) (LIN37), mRNA	-0.440838	-0.290377	-0.195944	-0.235373	-0.261633	-0.464086	-0.0357714	-0.0982184	0.0157424	0.0297362	-0.102871	-0.177553	0.522981	0.847454	0.678649	0.999967	0.453532	0.0346682	0.999268	0.791558	0.952548	0.99998	0.620226	0.311157
VEGFB	Homo sapiens vascular endothelial growth factor B (VEGFB)	-0.440085	0.32099	0.33516	0.608461	0.79807	0.908526	0.595731	1.05791	0.464324	0.737871	1.34674	1.25033	0.988824	0.999213	0.865076	0.999967	0.486839	0.204766	0.999268	0.223761	0.508456	0.99998	0.0255509	0.0238228
AP006222.2:ENSG00000228463		-0.439805	-0.32369	0.0752079	-0.179548	-0.357093	0.175029	-0.661384	-0.927266	-0.42829	0.437514	0.200323	0.750372	0.980022	0.999213	0.97796	0.999967	0.788642	0.824244	0.999268	0.348779	0.532117	0.99998	0.776409	0.162927
DIO3AS	Homo sapiens clone 3 DIO3AS mRNA, partial sequence; alternatively spliced;Homo sapiens uterine-derived 14 kDa protein mRNA, complete cds	-0.439805	0.57556	-0.471306	-0.806859	-0.247456	-0.189387	-5.12646	0.753122	-0.204107	-0.393607	0.231095	-2.01094	0.988824	0.999213	0.831602	0.999967	0.922442	0.878925	0.999268	0.618988	0.868326	0.99998	0.820047	0.0303017
FAM160A1	Homo sapiens family with sequence similarity 160, member A1 (FAM160A1), mRNA	-0.439759	-0.0936383	-0.0509127	0.0730104	-0.0993218	0.169214	0.08747	0.716275	1.54645	-0.0552227	0.904391	1.26944	0.941355	0.999213	0.979833	0.999967	0.940386	0.756341	0.999268	0.221196	0.000487604	0.99998	0.0145339	0.00028411
UBALD1	Homo sapiens UBA-like domain containing 1 (UBALD1), mRNA	-0.438678	-0.0324501	0.0486492	-0.171374	0.156618	-0.365534	0.38368	-0.215294	-0.568498	-0.033507	-0.317962	-0.797088	0.941355	0.999213	0.980274	0.999967	0.88611	0.448904	0.999268	0.762652	0.213705	0.99998	0.447876	0.0335274
RP11-760H22.2:ENSG00000254343		-0.438573	-0.198927	-0.161427	0.100071	0.119295	-0.373982	0.550365	1.11872	0.40172	-0.0238438	0.259164	0.699013	0.964225	0.999213	0.932612	0.999967	0.945154	0.581219	0.999268	0.160056	0.548122	0.99998	0.65183	0.132874
CCDC22	Homo sapiens coiled-coil domain containing 22 (CCDC22), mRNA	-0.43851	-0.243776	-0.516437	-0.211296	-0.126268	-0.51603	-0.131131	-0.146357	-0.194157	-0.165619	-0.0946688	-0.457204	0.438907	0.902058	0.0653117	0.999967	0.762256	0.0128006	0.999268	0.645895	0.365783	0.99998	0.626939	0.00612588
LOC146880	Homo sapiens Rho GTPase activating protein 27 pseudogene (LOC146880)	-0.437881	-0.369775	-0.305404	-0.100586	-0.367012	-0.157813	0.383298	-0.10283	0.114174	-0.139932	-0.340801	0.14083	0.912965	0.999213	0.741268	0.999967	0.622174	0.754064	0.999268	0.89401	0.806543	0.99998	0.35171	0.670543
DBP	Homo sapiens D site of albumin promoter (albumin D-box) binding protein (DBP), mRNA	-0.437495	0.36743	0.20431	0.185147	0.701235	0.517848	0.0391176	-0.129366	-1.17289	0.75419	0.284058	0.0946089	0.988824	0.999213	0.952465	0.999967	0.666623	0.60976	0.999268	0.935404	0.196215	0.99998	0.793684	0.921212
LOC654841	Homo sapiens uncharacterized LOC654841 (LOC654841), non-coding RNA	-0.43692	0.00514525	-0.177314	0.312144	-0.170482	-0.0942561	0.216575	0.158387	1.32386	-0.389331	0.262922	0.180335	0.986671	0.999213	0.936601	0.999967	0.92335	0.916874	0.999268	0.905441	0.0528579	0.99998	0.675963	0.745741
SERPINA5	Homo sapiens serpin peptidase inhibitor, clade A (alpha-1 antiproteinase, antitrypsin), member 5 (SERPINA5), mRNA	-0.436434	-0.399703	-0.381059	-0.393305	-0.777186	-1.18055	-0.465793	-1.25366	-2.13741	-0.0401058	-1.24491	-1.6807	0.945505	0.999213	0.734193	0.999967	0.223552	0.00942505	0.999268	0.0319084	2.03386e-05	0.99998	0.00206643	1.96891e-05
AL357213	Homo sapiens cDNA FLJ33632 fis, clone BRAMY2022723	-0.436256	-0.235467	-0.423281	-0.158293	-0.433568	-0.560484	0.0258318	-0.840701	-2.36394	-0.0740258	-0.876212	-2.19965	0.954379	0.999213	0.73325	0.999967	0.682604	0.349064	0.999268	0.292199	0.00111052	0.99998	0.0832509	8.96401e-05
PGAP2	Homo sapiens post-GPI attachment to proteins 2 (PGAP2)	-0.436002	-0.249782	0.00804148	-0.243377	-0.465476	-0.561001	-0.201624	-0.502149	-0.514638	-0.0724608	-0.53563	-0.458081	0.195029	0.753475	0.992367	0.999967	0.0227568	0.000900664	0.999268	0.0240286	0.00357082	0.99998	0.000569113	0.00107742
ENG	Homo sapiens endoglin (ENG)	-0.435801	-0.101505	0.0991723	0.192606	0.161636	-0.258269	0.17678	0.0901523	-0.67001	0.938175	0.567683	0.137416	0.988824	0.999213	0.98511	0.999967	0.962075	0.856219	0.999268	0.958464	0.489468	0.99998	0.517773	0.870233
CHST14	Homo sapiens carbohydrate (N-acetylgalactosamine 4-0) sulfotransferase 14 (CHST14), mRNA	-0.435771	0.0554791	-0.146633	-0.0708662	-0.0344261	-0.108563	0.000194907	0.0187171	0.238132	-0.147511	0.210217	0.267821	0.697858	0.999213	0.831582	0.999967	0.966946	0.72763	0.999842	0.966997	0.326413	0.99998	0.32682	0.157289
RP11-661A12.14:ENSG00000271912		-0.43569	-0.220301	-0.34783	-0.0384495	0.264048	-0.159307	0.0990376	0.213266	-0.399501	0.284899	0.449684	0.136988	0.955141	0.999213	0.797241	0.999967	0.827676	0.824244	0.999268	0.806821	0.487879	0.99998	0.379519	0.780743
NOS2	Homo sapiens nitric oxide synthase 2, inducible (NOS2), mRNA	-0.435263	-0.719485	0.0957509	0.312425	0.264953	-0.0871646	-0.21923	0.240473	-0.639902	0.356591	0.169369	-0.471814	0.988824	0.994995	0.97484	0.999967	0.890657	0.936893	0.999268	0.844777	0.415844	0.99998	0.842221	0.501452
RP11-383J24.6:ENSG00000271975		-0.43491	-0.139655	0.11218	0.190991	0.246154	0.138918	-0.098715	-0.0508217	-0.754622	0.237348	-0.0572799	-0.611342	0.914622	0.999213	0.93204	0.999967	0.759335	0.78079	0.999268	0.943048	0.0522756	0.99998	0.888259	0.0529968
LOC100216546	Homo sapiens uncharacterized LOC100216546 (LOC100216546), non-coding RNA	-0.434717	-0.249951	-0.408956	0.26424	-0.170293	-0.444309	0.0089734	-0.345704	-0.984631	-0.16203	-0.430379	-0.666887	0.941355	0.999213	0.674037	0.999967	0.900157	0.438309	0.999268	0.659525	0.0677614	0.99998	0.331979	0.0918392
AK128563	Homo sapiens cDNA FLJ46722 fis, clone TRACH3018606, moderately similar to Rattus norvegicus Shank1a mRNA	-0.434658	-0.328668	-0.408048	-0.539261	0.342414	0.31917	0.185703	0.971208	1.43472	-0.0794856	1.64397	2.16389	0.988824	0.999213	0.858676	0.999967	0.86438	0.755268	0.999268	0.34118	0.0478936	0.99998	0.00790257	0.000221728
PSMC3IP	Homo sapiens PSMC3 interacting protein (PSMC3IP)	-0.43465	0.0862411	-0.447786	0.252034	0.215995	-0.107629	0.0186256	0.450753	0.0779275	0.344407	0.253176	0.137791	0.980022	0.999213	0.766915	0.999967	0.903633	0.911034	0.999268	0.633548	0.915783	0.99998	0.684583	0.805429
TMEM117	Homo sapiens transmembrane protein 117 (TMEM117), mRNA	-0.434307	-0.149603	-0.185251	0.136619	-0.196021	-0.189868	0.355061	-0.00507732	0.333757	-0.0911606	0.0540697	0.522236	0.792507	0.999213	0.804959	0.999967	0.724216	0.54967	0.999268	0.991066	0.215253	0.99998	0.847711	0.0141623
C1orf51	Homo sapiens chromosome 1 open reading frame 51 (C1orf51), mRNA	-0.434009	0.274433	-0.604871	-0.217696	0.236339	0.259625	0.359964	0.356921	0.186935	-0.311609	-0.428007	-0.248174	0.94839	0.999213	0.571598	0.999967	0.83817	0.658917	0.999268	0.698148	0.774796	0.99998	0.437182	0.613019
DDTL	Homo sapiens D-dopachrome tautomerase-like (DDTL), mRNA	-0.434005	-0.235952	-0.141637	-0.261764	-0.241744	-0.602055	-0.131175	-0.266353	-1.22229	-0.537276	-0.878704	-1.82676	0.885413	0.999213	0.908143	0.999967	0.764177	0.101553	0.999268	0.618166	0.00181939	0.99998	0.007997	1.63169e-06
SSTR2	Homo sapiens somatostatin receptor 2 (SSTR2), mRNA	-0.433965	0.8072	0.43136	0.178187	0.863035	1.64396	-0.228232	-0.0311989	0.426205	0.178952	0.0815696	0.640509	0.970859	0.761231	0.745196	0.999967	0.264799	0.001944	0.999268	0.978401	0.488997	0.99998	0.891892	0.1444
SLFNL1-AS1	Homo sapiens SLFNL1 antisense RNA 1 (SLFNL1-AS1), non-coding RNA	-0.433732	0.077112	-0.435602	-0.130968	-0.566885	-0.52375	0.447801	0.00899202	-0.74235	-0.348163	-0.278017	0.215385	0.955141	0.999213	0.727611	0.999967	0.617975	0.443259	0.999268	0.99391	0.377148	0.99998	0.683278	0.705965
EHMT2	Homo sapiens euchromatic histone-lysine N-methyltransferase 2 (EHMT2)	-0.433119	-0.40715	-0.525079	-0.194481	-0.386131	-0.742024	-0.258581	-0.654079	-0.821973	-0.0775345	-0.453673	-0.702895	0.410404	0.409544	0.0452277	0.999967	0.12336	0.000227623	0.999268	0.00905356	8.30177e-05	0.99998	0.00818579	3.41675e-05
SUCNR1	Homo sapiens succinate receptor 1 (SUCNR1), mRNA	-0.433119	-0.591617	-0.935627	-0.546048	-0.624096	-1.22134	-0.244194	-0.535197	-2.21366	-0.557497	-2.62599	-4.97107	0.955141	0.969028	0.307208	0.999967	0.489577	0.0352951	0.999268	0.53592	0.00212558	0.99998	2.66e-05	1.64222e-08
TTLL3	Homo sapiens tubulin tyrosine ligase-like family, member 3 (TTLL3)	-0.433018	-0.295992	-0.366397	-0.225775	-0.51885	-0.289433	0.123024	-0.369657	-0.406483	-0.0427415	-0.688639	-0.305741	0.94839	0.999213	0.763438	0.999967	0.570844	0.634289	0.999268	0.649492	0.460428	0.99998	0.12642	0.453556
FUNDC2	Homo sapiens FUN14 domain containing 2 (FUNDC2), mRNA	-0.432132	-0.0448067	-0.128912	0.0179093	-0.0515659	-0.0340065	0.181313	0.438009	0.538412	0.0740009	0.421341	0.207824	0.880974	0.999213	0.909654	0.999967	0.966946	0.949918	0.999268	0.396562	0.14661	0.99998	0.186305	0.487736
CLEC10A	Homo sapiens C-type lectin domain family 10, member A (CLEC10A)	-0.431103	0.177226	-0.597362	0.227117	0.139008	-1.21778	0.119706	0.192052	-1.38343	0.431593	-0.452163	-2.16153	0.988824	0.999213	0.730539	0.999967	0.955295	0.15822	0.999268	0.896044	0.136821	0.99998	0.535122	0.00314439
TMEM67	Homo sapiens transmembrane protein 67 (TMEM67)	-0.430978	0.0761379	0.152762	0.174452	-0.0591891	-0.222151	-0.522044	-0.365327	-0.155262	-0.18755	-0.21795	-0.0816155	0.83074	0.999213	0.86483	0.999967	0.955386	0.557673	0.999268	0.456105	0.669566	0.99998	0.457636	0.762189
MORN2	Homo sapiens MORN repeat containing 2 (MORN2), mRNA	-0.430953	-0.168948	0.106344	-0.375594	-0.630696	-0.61054	-0.183301	-0.467432	-0.75672	-0.0810673	-0.494551	-0.695944	0.697726	0.999213	0.891851	0.999967	0.0500872	0.0159324	0.999268	0.222423	0.0103321	0.99998	0.0342902	0.00159964
SPATA41	Homo sapiens spermatogenesis associated 41 (non-protein coding) (SPATA41)	-0.430723	-0.22357	-0.520748	-0.154472	-0.514192	-0.55971	0.175919	-0.837239	-1.22806	0.0254812	-1.95639	-1.59788	0.981952	0.999213	0.722747	0.999967	0.7098	0.475941	0.999268	0.320355	0.0555635	0.99998	0.00128009	0.00235101
SLITRK3	Homo sapiens SLIT and NTRK-like family, member 3 (SLITRK3), mRNA	-0.430602	-0.184002	-0.379344	-0.193127	-0.604138	-0.545537	-0.711768	-2.00167	-3.20104	0.295261	-2.31958	-2.93523	0.83074	0.999213	0.570077	0.999967	0.139864	0.072595	0.999268	4.52327e-05	9.57287e-09	0.99998	8.06434e-07	1.33246e-08
ZKSCAN3	Homo sapiens zinc finger with KRAB and SCAN domains 3 (ZKSCAN3)	-0.430574	-0.411748	-0.428981	-0.191383	-0.570346	-0.778287	0.0668752	-0.301085	-0.333993	0.109709	0.0319604	-0.199468	0.579484	0.552688	0.210967	0.999967	0.0536222	0.00114734	0.999268	0.392895	0.185563	0.99998	0.898948	0.299883
ADRA1A	Homo sapiens adrenoceptor alpha 1A (ADRA1A)	-0.429655	-0.22467	-0.547207	-0.357662	-0.55567	-0.923772	-0.354689	-1.2686	-1.45577	-0.00274247	-1.46937	-2.10366	0.885413	0.999213	0.410415	0.999967	0.308761	0.0176322	0.999268	0.0843865	0.0111759	0.99998	0.000340506	1.01686e-06
LINC00200	Homo sapiens long intergenic non-protein coding RNA 200 (LINC00200), non-coding RNA	-0.42946	0.0757827	-0.132211	0.313074	-0.198252	-0.0782633	0.160602	-0.0201496	0.279291	-0.384111	-0.270341	0.421677	0.94839	0.999213	0.940709	0.999967	0.870306	0.910617	0.999268	0.988247	0.687967	0.99998	0.556473	0.269538
CBRC7TM_40	SubName: Full=Seven transmembrane helix receptor;Synthetic construct DNA, clone: pF1KB7097, Homo sapiens CBRC7TM_40 gene for seven transmembrane helix protein, without stop codon, in Flexi system	-0.429363	-0.0615168	0.0954748	0.109928	0.0346556	0.519286	0.375154	0.512089	1.13741	0.103399	0.587868	0.997781	0.814349	0.999213	0.923446	0.999967	0.973941	0.0897678	0.999268	0.227702	0.000420259	0.99998	0.028113	9.6291e-05
LCA5L	Homo sapiens Leber congenital amaurosis 5-like (LCA5L), mRNA	-0.429067	0.200145	0.281246	-0.0883362	-0.340625	-0.44908	-0.470483	-0.819571	-0.731643	0.276875	-0.665734	-0.613913	0.94839	0.999213	0.820849	0.999967	0.72567	0.396564	0.999268	0.235728	0.15041	0.99998	0.138572	0.12783
TP73	Homo sapiens tumor protein p73 (TP73)	-0.428613	1.44653	1.46324	0.620164	2.49896	4.18933	-0.219507	2.24215	3.85281	0.517974	3.73989	4.82982	0.989273	0.977401	0.60517	0.999967	0.220589	0.00320734	0.999268	0.163079	0.00177039	0.99998	0.00243797	4.53088e-05
RABL2A	Homo sapiens RAB, member of RAS oncogene family-like 2A (RABL2A)	-0.428529	0.00497395	-0.079881	-0.200176	-0.624341	-0.391146	-0.410462	-0.773679	-1.36924	-0.0384698	-0.609322	-1.02943	0.813289	0.999213	0.941251	0.999967	0.153935	0.229497	0.999268	0.0654981	0.000198861	0.99998	0.0279475	0.000183139
RAD51C	Homo sapiens RAD51 homolog C (S. cerevisiae) (RAD51C)	-0.428492	-0.288625	0.0101868	-0.0263858	-0.351237	-0.212009	0.0482578	-0.206699	-0.312811	0.0949766	-0.221282	-0.204871	0.62434	0.888507	0.992746	0.999967	0.291243	0.386799	0.999268	0.557133	0.197575	0.99998	0.298429	0.280386
COMTD1	Homo sapiens catechol-O-methyltransferase domain containing 1 (COMTD1), mRNA	-0.428233	-0.0704079	-0.221931	-0.479327	0.004852	-0.008905	0.548878	0.645982	0.510457	0.59377	0.830655	0.809696	0.960376	0.999213	0.895396	0.999967	0.999904	0.992045	0.999268	0.452304	0.420216	0.99998	0.155734	0.126278
HLA-DRB1	Homo sapiens (clone HLA-DR2/1-4) MHC class II HLA-DR beta-1 (HLA-DRB1) mRNA, complete cds;RecName: Full=HLA class II histocompatibility antigen, DRB1-7 beta chain; AltName: Full=MHC class II antigen DRB1*7; Short=DR-7; Short=DR7; Flags: Precursor;Homo sapiens MHC class II antigen (HLA-DRB1) mRNA, HLA-DRB1*04 allele, complete cds;Homo sapiens major histocompatibility complex, class II, DR beta 1 (…	-0.42819	-0.01082	0.214984	0.04634	0.523846	0.623655	0.0171717	0.191412	0.828287	-0.163829	0.409749	0.582533	0.988824	0.999213	0.925826	0.999967	0.70603	0.413475	0.999268	0.877559	0.228469	0.99998	0.516673	0.280867
MTFR2	Homo sapiens mitochondrial fission regulator 2 (MTFR2), nuclear gene encoding mitochondrial protein	-0.427789	-0.3012	0.629603	-0.275749	0.28497	1.74001	0.373186	0.463887	1.30387	-0.197584	1.0117	1.85819	0.988824	0.999213	0.635465	0.999967	0.866185	0.00650446	0.999268	0.640316	0.0372037	0.99998	0.0784787	0.000467247
AL832439	Homo sapiens cDNA FLJ33030 fis, clone THYMU2000171	-0.427379	0.161794	-0.340202	0.166367	-0.206374	0.367799	0.210728	-0.0498364	0.534563	0.290203	-0.230143	0.532275	0.954379	0.999213	0.792865	0.999967	0.873531	0.504963	0.999268	0.96314	0.336801	0.99998	0.659067	0.194373
C15orf41	Homo sapiens chromosome 15 open reading frame 41 (C15orf41)	-0.42719	-0.476833	-0.107164	0.209995	-0.137909	-0.259624	-0.0919798	-0.0479753	-0.207101	-0.0991855	0.0512277	0.148092	0.789842	0.668538	0.90444	0.999967	0.835782	0.402725	0.999268	0.927016	0.484991	0.99998	0.860711	0.521375
AC138035.2:ENSG00000238035		-0.426936	-0.42646	-0.276435	0.422286	-0.790455	0.13878	-0.751026	-1.46269	-0.981976	0.159907	-0.0831346	-0.658032	0.972393	0.999213	0.871362	0.999967	0.421378	0.861063	0.999268	0.0682122	0.0978036	0.99998	0.894785	0.178051
DKFZp564E1082	Homo sapiens cDNA FLJ40551 fis, clone THYMU2002162	-0.426658	-0.23709	-0.555494	-0.199636	-0.425014	0.0461157	-0.330531	-0.844207	-0.882967	0.35083	-1.01055	-0.699216	0.95486	0.999213	0.614938	0.999967	0.688873	0.953202	0.999268	0.259258	0.109056	0.99998	0.043362	0.108193
CLDN19	Homo sapiens claudin 19 (CLDN19)	-0.426289	0.0640406	-0.606065	-0.532657	-0.142342	-1.18914	-1.04729	-2.36866	-3.22173	-0.369673	-1.38039	-3.07736	0.89188	0.999213	0.363631	0.999967	0.875703	0.00415161	0.999268	0.00343215	2.13441e-05	0.99998	0.00402982	7.26253e-07
ZFP69	Homo sapiens ZFP69 zinc finger protein (ZFP69), mRNA	-0.425747	-0.383982	-0.272594	0.0347696	0.00676526	-0.143359	-0.111482	-0.194721	-1.93347	0.243106	-0.45555	-1.96577	0.931916	0.999213	0.785674	0.999967	0.999904	0.776127	0.999268	0.762079	0.000139712	0.99998	0.211681	3.3103e-06
CPN1	Homo sapiens carboxypeptidase N, polypeptide 1 (CPN1), mRNA	-0.425665	-0.166157	-0.4518	-0.167854	-0.22146	-0.365025	-0.0874513	0.036894	-2.49039	-0.00756156	-0.723814	-3.70235	0.791742	0.999213	0.369408	0.999967	0.677331	0.209505	0.999268	0.945755	6.51506e-08	0.99998	0.00723083	1.40013e-11
LOC728743	Homo sapiens zinc finger protein pseudogene (LOC728743), non-coding RNA	-0.42523	-0.20134	-0.574442	0.27661	0.13436	0.238717	-0.00293348	-0.157094	0.0294271	0.0589168	-0.412491	-0.0462881	0.944339	0.999213	0.508801	0.999967	0.911544	0.643611	0.999268	0.839779	0.955426	0.99998	0.336389	0.909986
TCOF1	Homo sapiens Treacher Collins-Franceschetti syndrome 1 (TCOF1)	-0.424586	-0.537994	-0.037044	-0.296169	-0.643677	-0.474476	-0.235707	-0.340382	-0.0331129	-0.0665263	-0.107404	0.225467	0.634951	0.284722	0.970959	0.999967	0.0258717	0.0376195	0.999268	0.256934	0.895904	0.99998	0.611951	0.197351
TTC7B	Homo sapiens tetratricopeptide repeat domain 7B (TTC7B), mRNA	-0.42446	-0.00974661	-0.25346	-0.265186	-0.315015	-0.117035	-0.33804	-0.483498	-0.668432	0.0103701	-0.822353	-0.790722	0.917124	0.999213	0.794776	0.999967	0.65151	0.807804	0.999268	0.382586	0.094156	0.99998	0.0176412	0.0115279
PLIN1	Homo sapiens perilipin 1 (PLIN1)	-0.424425	-0.117946	-0.209575	-0.989214	-1.05871	-0.771933	0.0526051	-1.50384	-0.532617	-0.944196	-1.95166	-0.0176776	0.969844	0.999213	0.90444	0.999967	0.29911	0.280247	0.999268	0.223777	0.542375	0.99998	0.0108895	0.978371
NEU4	Homo sapiens sialidase 4 (NEU4)	-0.424336	-0.089091	-0.211587	-0.065138	0.173715	-0.161761	0.370637	0.0547911	-0.427416	-0.165903	-0.0822407	-0.493833	0.956161	0.999213	0.896377	0.999967	0.906346	0.825702	0.999268	0.960136	0.493689	0.99998	0.900522	0.333506
AK097012	Homo sapiens cDNA FLJ13380 fis, clone PLACE1001007	-0.424076	0.0211603	0.260057	-0.832496	-0.0121995	-0.432242	0.331693	-0.359518	-0.118463	-0.515346	-0.591355	-0.726254	0.941355	0.999213	0.800065	0.999967	0.997605	0.343163	0.999268	0.630464	0.825632	0.99998	0.137591	0.0460817
ZNF833P:ENSG00000197332		-0.424047	-0.390851	-0.356581	0.0049534	-0.160941	-0.416746	0.121448	-0.460382	-1.78496	-0.195985	-0.570423	-0.980237	0.941355	0.999213	0.703173	0.999967	0.891651	0.410232	0.999268	0.518423	0.00183899	0.99998	0.167637	0.0114581
POU5F1	Homo sapiens partial mRNA for POU class 5 homeobox 1 (POU5F1 gene), clone ARO0003057_AS;Homo sapiens POU class 5 homeobox 1 (POU5F1)	-0.423843	0.345141	-0.0568783	0.358633	0.527649	0.14864	0.546246	0.636525	1.59418	0.539576	0.938516	1.65522	0.986671	0.999213	0.984963	0.999967	0.72347	0.88926	0.999268	0.526607	0.0161505	0.99998	0.130279	0.00342005
C8orf48	Homo sapiens chromosome 8 open reading frame 48 (C8orf48), mRNA	-0.423091	0.0337486	0.407057	0.13725	-0.0485187	-0.0109465	0.0337066	-0.172104	0.633134	-0.221002	-0.098514	-0.128787	0.988824	0.999213	0.805967	0.999967	0.986123	0.992217	0.999268	0.891195	0.350525	0.99998	0.890264	0.827431
PTAFR	Homo sapiens platelet-activating factor receptor (PTAFR)	-0.422515	-0.540035	0.188853	-0.0540124	-0.175523	-0.400714	-0.081033	0.531188	0.680445	-0.292085	-0.312108	0.642109	0.988824	0.999213	0.945986	0.999967	0.931377	0.640881	0.999268	0.643548	0.37811	0.99998	0.669654	0.274898
AK126693	Homo sapiens cDNA FLJ44739 fis, clone BRACE3027256	-0.422248	-0.123924	-0.0431897	-0.052487	-0.18996	-0.401066	0.189756	0.2749	-0.323357	0.195635	-0.369375	-0.844661	0.970187	0.999213	0.986409	0.999967	0.899603	0.540228	0.999268	0.757287	0.594936	0.99998	0.487197	0.0705468
PRH1-PRR4	Homo sapiens PRH1-PRR4 readthrough (PRH1-PRR4), non-coding RNA	-0.42184	0.0994092	0.189618	-0.573641	-0.232549	-0.414283	-0.497071	-0.19362	-1.45116	0.174299	-0.46366	-0.765867	0.941355	0.999213	0.867761	0.999967	0.762546	0.297253	0.999268	0.783034	0.00363371	0.99998	0.212046	0.0243114
SSSCA1	Homo sapiens Sjogren syndrome/scleroderma autoantigen 1 (SSSCA1), mRNA	-0.421439	-0.499501	-0.431933	-0.303935	0.0272723	-1.16772	-0.179195	-0.358453	-0.695687	-0.0193759	-0.406173	-0.714086	0.941355	0.919997	0.619585	0.999967	0.985772	0.0089477	0.999268	0.540941	0.0899798	0.99998	0.289508	0.0399376
PKIB	Homo sapiens protein kinase (cAMP-dependent, catalytic) inhibitor beta (PKIB)	-0.421377	-0.140463	0.0741385	-0.00861807	-0.151214	0.0712935	-0.207093	-0.562975	0.308987	-0.0573833	-0.534157	0.412889	0.954379	0.999213	0.972733	0.999967	0.913338	0.920108	0.999268	0.436959	0.538941	0.99998	0.237515	0.288414
RP11-119D9.1:ENSG00000251637		-0.421355	-0.0934943	0.0872032	-0.804524	-1.02481	-1.41191	-0.242337	-0.517672	-4.65007	-0.429082	-3.18421	-5.49754	0.94839	0.999213	0.963082	0.999967	0.113666	0.00728788	0.999268	0.568357	8.43792e-06	0.99998	4.16385e-06	1.2346e-09
CTD-3074O7.12:ENSG00000269990		-0.421059	-0.317539	-0.280947	-0.200371	-0.211663	-0.161551	-0.0637376	-0.234949	-0.542605	-0.243471	-0.502779	-0.393097	0.83074	0.986311	0.690963	0.999967	0.725709	0.653083	0.999268	0.624355	0.0929128	0.99998	0.0696256	0.115341
PHC1	Homo sapiens polyhomeotic homolog 1 (Drosophila) (PHC1), mRNA	-0.420849	-0.35386	-0.476276	-0.235445	-0.538328	-0.250978	-0.216385	-0.427153	-0.3503	0.215583	-0.279482	-0.0640586	0.829203	0.960448	0.381913	0.999967	0.213617	0.450038	0.999268	0.298368	0.249129	0.99998	0.306745	0.805794
EXOSC5	Homo sapiens exosome component 5 (EXOSC5), mRNA	-0.420719	-0.2222	-0.0985074	-0.183813	-0.543774	-0.755325	-0.136999	-0.794008	-1.52736	-0.261841	-1.15003	-2.59632	0.802346	0.999213	0.914033	0.999967	0.165564	0.010476	0.999268	0.0558985	6.71374e-05	0.99998	0.000106029	3.11535e-10
LOC642236	Homo sapiens FSHD region gene 1 pseudogene (LOC642236), non-coding RNA	-0.420326	0.278226	0.199641	-0.00468507	0.0165493	-0.0704851	0.244938	-0.327168	-0.154566	0.301922	-0.118142	-0.771358	0.975219	0.999213	0.91197	0.999967	0.997527	0.931857	0.999268	0.738082	0.820557	0.99998	0.837575	0.0945822
ZNF496	Homo sapiens zinc finger protein 496 (ZNF496), mRNA	-0.420204	0.106675	-0.0864351	-0.0756775	-0.104384	-0.216715	0.17966	-0.0121749	-0.542005	-0.0803182	-0.340919	-0.683679	0.83074	0.999213	0.935635	0.999967	0.896428	0.53323	0.999268	0.983814	0.0864306	0.99998	0.22078	0.00770037
RABEP2	Homo sapiens rabaptin, RAB GTPase binding effector protein 2 (RABEP2), mRNA	-0.41975	-0.196068	-0.261194	0.0168157	-0.162117	0.0842577	0.261972	-0.154384	0.310018	-0.0916529	-0.041238	0.20231	0.94839	0.999213	0.844976	0.999967	0.902319	0.903165	0.999268	0.853495	0.525468	0.99998	0.936717	0.619932
AK125699	Homo sapiens cDNA FLJ43711 fis, clone TESOP2003273	-0.419665	-0.116459	-0.0229443	-0.278777	-0.196134	-0.268939	-0.182686	-0.760249	-0.774683	-0.172324	-0.978989	-1.22875	0.9888	0.999213	0.992746	0.999967	0.918146	0.755939	0.999268	0.488047	0.314703	0.99998	0.1125	0.0301979
TPGS1	Homo sapiens tubulin polyglutamylase complex subunit 1 (TPGS1), mRNA	-0.419616	-0.254579	0.121945	0.0995687	0.0460306	-0.00929509	0.97954	-0.380637	-0.238288	-0.787086	-0.16171	-0.491874	0.988824	0.999213	0.980946	0.999967	0.994441	0.995963	0.999268	0.870227	0.874005	0.99998	0.913075	0.680308
BNIP3	Homo sapiens BCL2/adenovirus E1B 19kDa interacting protein 3 (BNIP3), nuclear gene encoding mitochondrial protein, mRNA	-0.418164	-0.0992127	0.0683622	-0.0602226	-0.115492	-0.25643	-0.153889	-0.23088	-0.614565	-0.0498566	-0.471449	-0.770273	0.941355	0.999213	0.969921	0.999967	0.914131	0.564954	0.999268	0.712169	0.126425	0.99998	0.175365	0.0151556
MVD	Homo sapiens mevalonate (diphospho) decarboxylase (MVD), mRNA	-0.418004	-0.26496	-0.261051	-0.0276141	0.255995	-0.122049	0.108212	-0.322824	-1.63035	-0.0398637	-0.791759	-2.04576	0.94839	0.999213	0.830742	0.999967	0.780223	0.833474	0.999268	0.635408	0.0010806	0.99998	0.043926	3.03034e-06
PMF1-BGLAP	Homo sapiens PMF1-BGLAP readthrough (PMF1-BGLAP)	-0.416981	-0.312402	-0.370705	-0.219552	-0.207793	-1.31338	0.545143	-0.564544	-0.613984	-0.174868	-0.770982	-0.700069	0.941355	0.999213	0.691669	0.999967	0.834919	0.00690953	0.999268	0.406025	0.206981	0.99998	0.0497632	0.0473381
LTB4R2	Homo sapiens leukotriene B4 receptor 2 (LTB4R2)	-0.416945	-0.326986	-0.312031	0.761561	0.0737116	-0.166239	-0.0828853	-0.394178	0.144653	-0.149761	-0.3545	-0.209934	0.988824	0.999213	0.865224	0.999967	0.974641	0.861305	0.999268	0.716544	0.847776	0.99998	0.559656	0.697815
AK128439	Homo sapiens cDNA FLJ33308 fis, clone BNGH42004291	-0.416788	-0.170993	-0.189497	0.0870154	-0.0851397	-0.163887	0.00300374	-0.370129	-0.277421	0.309108	-0.159558	0.147642	0.551763	0.999213	0.677996	0.999967	0.870018	0.4809	0.999268	0.176384	0.178647	0.99998	0.413455	0.384606
AF143871	Homo sapiens clone IMAGE:111705 mRNA sequence	-0.416705	-0.449965	-0.316668	-1.21168	-0.785293	-0.148936	-3.17997	-1.5886	-2.15139	-1.18531	-1.76114	-1.31603	0.988824	0.999213	0.892401	0.999967	0.587683	0.890972	0.999268	0.279411	0.0596926	0.99998	0.101131	0.155002
SEMA7A	Homo sapiens semaphorin 7A, GPI membrane anchor (John Milton Hagen blood group) (SEMA7A)	-0.416241	0.0389199	0.175882	0.533062	0.69303	2.42626	0.885179	2.12833	4.58208	0.381686	2.68079	4.1751	0.991144	0.999213	0.983072	0.999967	0.877683	0.156954	0.999268	0.3114	0.00288531	0.99998	0.0384416	0.000649958
APOF	Homo sapiens apolipoprotein F (APOF), mRNA	-0.416182	-0.00344543	-0.396602	-0.0691119	0.595671	-0.451298	-0.562189	0.314503	-1.78403	-0.118856	0.05054	-2.14087	0.883971	0.999213	0.597008	0.999967	0.182108	0.220208	0.999268	0.538439	0.000168599	0.99998	0.89964	1.7248e-06
RP11-817O13.8:ENSG00000260274		-0.416144	-0.450674	-0.481483	-0.31567	-0.5857	-0.894295	-0.242918	-0.484521	-2.09385	-0.199039	-1.10809	-1.49464	0.917146	0.944512	0.512193	0.999967	0.220589	0.0112017	0.999268	0.320959	1.17103e-05	0.99998	0.00127185	1.5486e-05
HSPA1L	Homo sapiens heat shock 70kDa protein 1-like (HSPA1L), mRNA	-0.415994	-0.573308	-0.186054	0.139272	-0.190929	-0.166987	-0.339238	-1.1901	-0.720524	-0.181185	-0.7609	-0.300944	0.94839	0.933043	0.899718	0.999967	0.886558	0.803897	0.999268	0.0915997	0.17498	0.99998	0.0852039	0.451786
PCK1	Homo sapiens phosphoenolpyruvate carboxykinase 1 (soluble) (PCK1), mRNA	-0.415907	0.138361	0.0418416	-0.502489	-0.387416	-0.0859722	-0.285533	0.182384	-0.0904023	-0.361737	-0.595001	-1.42075	0.958397	0.999213	0.985967	0.999967	0.699004	0.906766	0.999268	0.864741	0.899808	0.99998	0.241508	0.00485659
CYP3A5	Homo sapiens cytochrome P450, family 3, subfamily A, polypeptide 5 (CYP3A5)	-0.415879	-0.214957	-0.277619	-0.152648	-0.354839	-0.199284	0.0490257	-0.453385	-0.272787	-0.106673	-0.492952	-0.529154	0.941355	0.999213	0.782439	0.999967	0.610013	0.668987	0.999268	0.404729	0.51225	0.99998	0.154788	0.0940223
SLC22A20	Homo sapiens solute carrier family 22, member 20 (SLC22A20)	-0.415711	-0.116686	-0.0721587	-0.349511	0.214603	-0.183061	0.169558	0.95944	1.19489	-0.295498	0.920436	1.76725	0.988824	0.999213	0.984309	0.999967	0.917513	0.858189	0.999268	0.374461	0.120868	0.99998	0.168537	0.00311903
GATSL3	Homo sapiens GATS protein-like 3 (GATSL3), mRNA	-0.415671	-0.257371	-0.301348	-0.386264	-0.028484	-0.309934	0.714857	0.800537	1.01083	-0.450849	-0.651358	-0.235954	0.885413	0.999213	0.710863	0.999967	0.983636	0.459211	0.999268	0.223418	0.038098	0.99998	0.0685319	0.46092
ZNF540	Homo sapiens zinc finger protein 540 (ZNF540)	-0.41554	-0.116798	-0.665067	0.257484	0.00444452	-0.340361	0.266507	-0.643737	-1.14869	-0.39517	-1.25611	-1.76621	0.94839	0.999213	0.452212	0.999967	0.999904	0.575683	0.999268	0.414422	0.0490992	0.99998	0.00592075	0.000101945
AK055712	Homo sapiens cDNA FLJ31150 fis, clone IMR322001534	-0.415369	-0.285998	0.110434	0.199063	-0.145753	0.391057	-0.128844	-1.5399	-1.36713	-0.425686	-1.56025	-1.52906	0.986671	0.999213	0.963829	0.999967	0.931377	0.54853	0.999268	0.069038	0.0334604	0.99998	0.00502588	0.00254016
COG7	Homo sapiens component of oligomeric golgi complex 7 (COG7), mRNA	-0.415308	-0.102602	-0.186995	0.0167487	-0.0649785	-0.204309	-0.19372	-0.28148	-0.456326	-0.0523992	-0.20911	-0.26163	0.184593	0.999213	0.538468	0.999967	0.862995	0.194204	0.999268	0.149661	0.0029047	0.99998	0.112844	0.0290609
BC010186	Homo sapiens cDNA clone IMAGE:2960540	-0.415207	0.196058	0.143258	-0.20617	-0.102639	0.211231	0.0716561	0.21235	0.0490708	0.414052	0.476201	0.842606	0.946146	0.999213	0.918157	0.999967	0.93129	0.662848	0.999268	0.731325	0.914879	0.99998	0.189049	0.0093101
FRAS1	Homo sapiens Fraser syndrome 1 (FRAS1)	-0.414796	0.567282	0.564262	0.146583	0.969524	2.40549	-0.141906	-0.0980797	0.574192	-0.722154	0.2286	0.588535	0.988824	0.999213	0.859409	0.999967	0.591196	0.0147886	0.999268	0.950635	0.500789	0.99998	0.796021	0.404157
LOC645166	Homo sapiens lymphocyte-specific protein 1 pseudogene (LOC645166)	-0.414791	-0.532491	-1.20771	0.0525356	0.308853	0.804442	-0.269704	0.62877	0.496942	-0.992352	1.13831	0.656981	0.988824	0.999213	0.420933	0.999967	0.877683	0.32741	0.999268	0.554368	0.518632	0.99998	0.0901104	0.29611
RP11-304L19.5:ENSG00000260260		-0.414282	0.0693834	-0.369486	-0.332484	-0.550611	-0.790957	0.0650281	-1.07471	-1.05964	-0.513696	-1.02684	-1.65967	0.988824	0.999213	0.830794	0.999967	0.665314	0.275128	0.999268	0.326544	0.180532	0.99998	0.099978	0.00659467
SHMT2	Homo sapiens serine hydroxymethyltransferase 2 (mitochondrial) (SHMT2);Homo sapiens serine hydroxymethyltransferase 2 (mitochondrial) (SHMT2), nuclear gene encoding mitochondrial protein	-0.413695	-0.0341083	-0.070816	-0.11761	-0.0677864	-0.279706	-0.130871	-0.350112	-0.919789	-0.0817265	-0.536745	-1.2194	0.882458	0.999213	0.958791	0.999967	0.94872	0.459211	0.999268	0.491039	0.0105935	0.99998	0.0789995	5.01353e-05
RXRA	Homo sapiens retinoid X receptor, alpha (RXRA), mRNA	-0.413671	-0.173679	-0.0959476	-0.185023	-0.16322	-0.577891	-0.0702221	-0.538169	-0.76915	-0.199136	-0.654071	-0.833108	0.789033	0.999213	0.914107	0.999967	0.775723	0.0318739	0.999268	0.138614	0.00681043	0.99998	0.00695031	0.000316856
AX746775	Homo sapiens cDNA FLJ33771 fis, clone BRHIP2000506	-0.413241	-0.147549	-0.272043	-0.0729599	-0.100104	-0.69285	-0.710965	-0.741235	-1.07774	-0.0852291	-0.730228	-0.682416	0.988824	0.999213	0.91477	0.999967	0.969166	0.450365	0.999268	0.539251	0.207938	0.99998	0.326897	0.303639
TMUB1	Homo sapiens transmembrane and ubiquitin-like domain containing 1 (TMUB1)	-0.412948	-0.212958	-0.410621	0.0388891	0.0899036	-0.335455	0.284454	-0.26427	-0.279403	-0.0400966	-0.232406	-0.303638	0.94839	0.999213	0.70548	0.999967	0.950961	0.542436	0.999268	0.728743	0.582978	0.99998	0.620515	0.448447
FAHD2B	Homo sapiens fumarylacetoacetate hydrolase domain containing 2B (FAHD2B), mRNA	-0.412299	-0.196728	-0.304599	-0.624214	-0.766155	-0.529823	-0.083028	-0.634007	0.201537	-0.54544	-0.940683	-0.145298	0.807522	0.999213	0.619738	0.999967	0.0404011	0.0675399	0.999268	0.187398	0.56745	0.99998	0.00102888	0.555977
PCDHGA11	Homo sapiens protocadherin gamma subfamily A, 11 (PCDHGA11)	-0.411768	0.063746	0.556267	-0.126437	-0.739765	-0.574415	-0.689575	0.14671	-1.15651	-0.384822	-0.782782	-1.5832	0.988824	0.999213	0.805967	0.999967	0.672022	0.584917	0.999268	0.927375	0.224209	0.99998	0.32292	0.0308221
FIGN	Homo sapiens fidgetin (FIGN), mRNA	-0.410911	-0.374819	-0.442394	0.123382	-0.247467	-0.433184	-0.287357	-0.879339	-1.56301	-0.0525527	-0.795153	-1.35432	0.697217	0.742403	0.254388	0.999967	0.568938	0.0871818	0.999268	0.00947494	1.30606e-06	0.99998	0.000506352	6.04243e-08
VAMP4	Homo sapiens vesicle-associated membrane protein 4 (VAMP4)	-0.410214	-0.137861	0.131556	-0.145111	-0.368421	-0.320325	-0.25138	-0.0869888	0.14008	0.0406892	-0.104769	0.217202	0.414809	0.999213	0.761481	0.999967	0.112048	0.0673256	0.999268	0.768453	0.452394	0.99998	0.530115	0.119434
MAGED4B	Homo sapiens melanoma antigen family D, 4B (MAGED4B)	-0.409992	0.121307	0.350353	0.481585	0.315583	1.01025	-0.101845	0.330199	0.403692	0.029077	0.590916	-0.116424	0.989273	0.999213	0.932191	0.999967	0.922054	0.404647	0.999268	0.845685	0.710924	0.99998	0.548952	0.90271
LOC100128822	Homo sapiens uncharacterized LOC100128822 (LOC100128822), non-coding RNA	-0.409505	0.132956	0.0101252	-0.306484	0.160939	0.0725254	-1.36023	-0.485264	-0.644763	-0.229098	-1.10542	-0.900795	0.981035	0.999213	0.995621	0.999967	0.915625	0.929068	0.999268	0.561429	0.264794	0.99998	0.0312996	0.0489343
RP11-458F8.4:ENSG00000273142		-0.409269	-0.112192	-0.508879	-0.249093	-0.244804	-0.403169	-0.217752	-0.547934	-1.0731	-0.0421828	-1.09755	-0.561511	0.917124	0.999213	0.461352	0.999967	0.771131	0.352446	0.999268	0.353387	0.0172883	0.99998	0.00695543	0.0990922
RAB30-AS1:ENSG00000246067		-0.408872	-0.194978	-0.222752	-0.337467	0.00425958	-0.760272	-0.100553	-0.415554	-0.799843	0.0280423	-0.13921	-0.67741	0.83074	0.999213	0.761182	0.999967	0.999904	0.0157361	0.999268	0.299517	0.00907825	0.99998	0.638219	0.00776399
LOC100507557	Homo sapiens uncharacterized LOC100507557 (LOC100507557)	-0.408815	0.247895	0.0232431	-0.0649092	-0.439641	-0.318534	-0.892871	-0.589848	-1.17911	0.145776	-0.842152	-0.248395	0.944339	0.999213	0.991454	0.999967	0.518916	0.476541	0.999268	0.322951	0.0110043	0.99998	0.0358244	0.489891
RNF150	Homo sapiens ring finger protein 150 (RNF150), mRNA	-0.408755	0.115896	1.37934	-0.201418	-0.800142	0.0948785	-1.61978	-0.667144	0.226808	-0.540012	-0.310396	-0.133322	0.990926	0.999213	0.727891	0.999967	0.824081	0.967845	0.999268	0.778418	0.88779	0.99998	0.838785	0.91984
ZNF865	Homo sapiens zinc finger protein 865 (ZNF865), mRNA	-0.408655	0.0440488	0.0267994	-0.240572	-0.0800665	-0.107872	0.0263092	-0.29733	0.00586869	0.052528	-0.229146	0.0276504	0.89188	0.999213	0.986409	0.999967	0.934967	0.807313	0.999268	0.553839	0.987668	0.99998	0.487141	0.92986
CCDC101	Homo sapiens coiled-coil domain containing 101 (CCDC101), mRNA	-0.408335	-0.233437	-0.3646	-0.126782	0.149488	-0.133799	-0.0482556	-0.0811176	-0.27338	0.140707	0.0129796	-0.312648	0.647741	0.983969	0.339196	0.999967	0.729328	0.603683	0.999268	0.823116	0.21892	0.99998	0.954946	0.0807315
PGAM2	Homo sapiens phosphoglycerate mutase 2 (muscle) (PGAM2), mRNA	-0.408249	0.326565	0.0110805	-0.282648	0.58228	0.288961	-2.48823	-1.19849	-0.680571	-0.0175269	1.43017	1.35133	0.988824	0.999213	0.99668	0.999967	0.731573	0.797439	0.999268	0.453032	0.535752	0.99998	0.106634	0.0938241
ZNF517	Homo sapiens zinc finger protein 517 (ZNF517), mRNA	-0.408065	-0.227797	0.037868	0.0525263	-0.400221	-0.192132	-0.405475	-0.476036	-0.880254	0.136443	-0.57463	-1.13191	0.941355	0.999213	0.983828	0.999967	0.565527	0.688062	0.999268	0.428906	0.045044	0.99998	0.126199	0.00196645
AK021570	Homo sapiens cDNA FLJ11508 fis, clone HEMBA1002162	-0.407806	-0.206035	-0.280411	0.304524	-0.311374	0.0633393	-0.325644	0.375245	0.0674771	0.0807125	0.215482	0.136124	0.917124	0.999213	0.754782	0.999967	0.649418	0.900281	0.999268	0.462018	0.872209	0.99998	0.530436	0.66074
CHPF	Homo sapiens chondroitin polymerizing factor (CHPF)	-0.407731	-0.166535	-0.27835	-0.0899293	-0.150044	-0.347325	0.0542544	-0.49705	-0.648949	0.0178048	-0.333636	-0.079305	0.97369	0.999213	0.864001	0.999967	0.923269	0.591259	0.999268	0.556471	0.272435	0.99998	0.545723	0.878509
BOK	Homo sapiens BCL2-related ovarian killer (BOK), mRNA	-0.407516	-0.095619	-0.244732	-0.0371668	-0.0664491	-0.40922	-0.0752489	-0.850374	-1.64216	-0.136833	-0.852099	-1.26637	0.97369	0.999213	0.887505	0.999967	0.969347	0.506199	0.999268	0.258726	0.00528383	0.99998	0.0921764	0.0075651
S100PBP	Homo sapiens S100P binding protein (S100PBP)	-0.407511	-0.170914	-0.298209	0.11877	-0.25644	-0.174825	-0.0372292	-0.132289	0.184293	0.225238	0.101176	0.459244	0.628678	0.999213	0.458559	0.999967	0.458966	0.456972	0.999268	0.701771	0.408535	0.99998	0.627371	0.00746746
PTRHD1	Homo sapiens peptidyl-tRNA hydrolase domain containing 1 (PTRHD1), mRNA	-0.407359	-0.255604	-0.401016	-0.241251	-0.287561	-0.721477	0.0280935	-0.518257	-0.823313	-0.137717	-0.304705	-0.762324	0.759428	0.994995	0.377283	0.999967	0.493982	0.00664425	0.999268	0.156471	0.00431402	0.99998	0.207072	0.000969985
ITGB2	Homo sapiens integrin, beta 2 (complement component 3 receptor 3 and 4 subunit) (ITGB2)	-0.407141	-0.224264	0.121736	-0.387775	0.0792405	0.256114	-0.935703	-0.865936	-0.0860995	-0.113087	-1.11893	0.528891	0.918574	0.999213	0.916308	0.999967	0.95328	0.597695	0.999268	0.27248	0.887534	0.99998	0.0257419	0.178975
MSR1	Homo sapiens macrophage scavenger receptor 1 (MSR1)	-0.406684	-0.69118	0.570466	-0.261914	0.456243	-1.24584	-0.929459	-1.67174	-1.81969	1.22633	-0.831085	-0.89208	0.988824	0.999213	0.781683	0.999967	0.793234	0.200906	0.999268	0.203727	0.0490597	0.99998	0.430388	0.327825
MROH6	Homo sapiens maestro heat-like repeat family member 6 (MROH6), mRNA	-0.406479	0.0179378	0.00688148	-0.166983	0.182043	0.102266	0.221704	0.304781	-0.0867396	-0.0977584	0.164244	-0.137154	0.94839	0.999213	0.995625	0.999967	0.881181	0.877265	0.999268	0.694479	0.882711	0.99998	0.724971	0.739467
AK124970	Homo sapiens cDNA FLJ42980 fis, clone BRTHA2006735	-0.405491	-0.217177	-0.383207	0.0732169	-0.327078	-0.0994142	0.0834154	-0.576523	-0.699155	-0.118935	-0.714122	-1.07107	0.95486	0.999213	0.746247	0.999967	0.776723	0.89388	0.999268	0.513882	0.260388	0.99998	0.141053	0.0176918
TCP11L2	Homo sapiens t-complex 11, testis-specific-like 2 (TCP11L2), mRNA	-0.405252	-0.283141	-0.245656	-0.0206808	-0.126585	0.0193087	-0.133029	-0.57374	-0.518542	-0.144867	-0.602702	-0.353841	0.697858	0.945291	0.634906	0.999967	0.818669	0.957098	0.999268	0.0705468	0.0344017	0.99998	0.0058827	0.0684663
FZD9	Homo sapiens frizzled family receptor 9 (FZD9), mRNA	-0.405022	0.915705	1.32166	-1.50646	-0.34649	-0.274767	-0.211671	1.11756	2.75545	-1.02651	1.23759	2.13638	0.989273	0.999213	0.580408	0.999967	0.912984	0.860246	0.999268	0.524257	0.0166191	0.99998	0.201269	0.0125649
PPP1R3C	Homo sapiens protein phosphatase 1, regulatory subunit 3C (PPP1R3C), mRNA	-0.404948	0.0396998	-0.0571957	-0.0825035	-0.0851683	-0.572896	0.0148916	-0.299238	-0.895139	-0.107369	-0.584075	-1.33613	0.945505	0.999213	0.977755	0.999967	0.947602	0.183863	0.999268	0.656882	0.044745	0.99998	0.120663	0.000234694
LOC642852	Homo sapiens uncharacterized LOC642852 (LOC642852), non-coding RNA	-0.404677	-0.165131	-0.286624	0.00257789	-0.223373	-0.475711	-0.157611	-0.667099	-0.71117	-0.189125	-1.01017	-0.358401	0.860011	0.999213	0.686471	0.999967	0.738189	0.167438	0.999268	0.123878	0.0325518	0.99998	0.000609707	0.149798
ALPL	Homo sapiens alkaline phosphatase, liver/bone/kidney (ALPL)	-0.404336	-0.119112	-0.0921657	-0.258017	0.220116	-0.631149	-0.132379	-0.370041	-1.73082	0.361429	-0.00629634	-0.348265	0.988824	0.999213	0.982402	0.999967	0.92784	0.546363	0.999268	0.79532	0.0726247	0.99998	0.995618	0.649985
TSEN54	Homo sapiens tRNA splicing endonuclease 54 homolog (S. cerevisiae) (TSEN54), mRNA	-0.40402	-0.317032	-0.112148	-0.213594	-0.173523	-0.401365	-0.0554501	-0.164881	-0.132001	-0.144493	-0.19336	0.0257164	0.807522	0.966745	0.899023	0.999967	0.768296	0.170024	0.999268	0.710979	0.664241	0.99998	0.463962	0.918979
AP001258.4:ENSG00000245571		-0.403782	0.728394	0.102282	-0.789895	-0.334212	-0.753081	-0.830875	-0.809479	-0.943391	0.160955	0.0402588	-0.696952	0.989273	0.999213	0.986843	0.999967	0.923543	0.611065	0.999268	0.708649	0.524096	0.99998	0.976744	0.53925
LCN2	Homo sapiens lipocalin 2 (LCN2), mRNA	-0.403218	-0.0950229	-0.334185	-0.61868	-0.314844	-1.09293	-0.12298	-0.0680467	1.18946	-1.03657	-0.802961	-0.779986	0.94839	0.999213	0.773899	0.999967	0.783579	0.0904416	0.999268	0.98118	0.401029	0.99998	0.395678	0.356067
TTC32	Homo sapiens tetratricopeptide repeat domain 32 (TTC32), mRNA	-0.403181	0.0865308	0.30372	-0.362165	-0.492433	-0.689619	-0.237387	-0.228424	-0.720409	0.310595	-0.387973	-0.671594	0.914622	0.999213	0.693373	0.999967	0.33603	0.0470977	0.999268	0.68612	0.0550356	0.99998	0.234257	0.0239913
ZFPL1	Homo sapiens zinc finger protein-like 1 (ZFPL1), mRNA	-0.402582	-0.313008	-0.374352	-0.163371	-0.196483	-0.387119	0.159433	-0.233185	-0.412767	0.152803	-0.350606	-0.443945	0.664995	0.846746	0.342599	0.999967	0.651155	0.102998	0.999268	0.512212	0.0953176	0.99998	0.102968	0.0234937
SLC29A4	Homo sapiens solute carrier family 29 (nucleoside transporters), member 4 (SLC29A4)	-0.402489	0.338652	0.0270141	0.239425	1.08009	1.24276	0.145558	0.134642	0.691953	0.174	0.286562	1.18778	0.981952	0.999213	0.992367	0.999967	0.165564	0.0293106	0.999268	0.907734	0.261784	0.99998	0.626751	0.0115824
OCA2	Homo sapiens oculocutaneous albinism II (OCA2), mRNA	-0.402246	0.901688	-0.721343	0.468975	0.583533	-1.00785	-1.50024	1.10782	1.46966	-1.56692	1.43604	3.34275	0.989273	0.999213	0.870983	0.999967	0.875213	0.574975	0.999268	0.603295	0.31855	0.99998	0.240297	0.00184516
BCL2	Homo sapiens B-cell CLL/lymphoma 2 (BCL2), nuclear gene encoding mitochondrial protein	-0.402205	-0.0276092	-0.240305	-0.0315291	0.0289001	0.729221	-0.0736155	-0.152982	0.0570919	-0.122896	-0.433897	0.198655	0.988824	0.999213	0.941251	0.999967	0.996241	0.431952	0.999268	0.919043	0.952533	0.99998	0.593071	0.783348
TMEM39B	Homo sapiens transmembrane protein 39B (TMEM39B), mRNA	-0.40193	-0.0248572	0.0802664	-0.249799	-0.280608	-0.33111	-0.36796	-0.528918	-0.590287	0.159892	-0.255313	-0.347879	0.718099	0.999213	0.915674	0.999967	0.485948	0.18963	0.999268	0.09199	0.0156365	0.99998	0.239462	0.0731854
AX746575	Homo sapiens cDNA FLJ33368 fis, clone BRACE2005787	-0.401911	-0.162149	-0.139981	-0.0385143	-0.279578	-0.606204	-0.265756	-0.579932	-3.05518	0.117012	-1.12907	-4.07444	0.988824	0.999213	0.954824	0.999967	0.836863	0.337185	0.999268	0.46419	8.69013e-05	0.99998	0.0239458	1.14305e-07
TRIB3	Homo sapiens tribbles homolog 3 (Drosophila) (TRIB3), mRNA	-0.401831	0.0756576	0.125757	0.143338	0.411748	0.543086	0.260862	0.664716	0.547678	0.39262	0.232257	0.00720381	0.94839	0.999213	0.932615	0.999967	0.595246	0.22748	0.999268	0.273494	0.235179	0.99998	0.577076	0.985748
LOC100271836	Homo sapiens smg-1 homolog, phosphatidylinositol 3-kinase-related kinase (C. elegans) pseudogene (LOC100271836), non-coding RNA	-0.401542	0.0166418	-0.0739017	-0.200851	-0.150279	0.198794	-0.077787	0.238937	0.366606	0.167761	-0.00247012	0.364705	0.847947	0.999213	0.947847	0.999967	0.819927	0.540627	0.999268	0.582194	0.211584	0.99998	0.994277	0.10988
JAKMIP2	Homo sapiens janus kinase and microtubule interacting protein 2 (JAKMIP2)	-0.401126	-0.738193	-0.549741	-0.707024	-1.12957	-2.80718	-0.605665	-1.44409	-2.39302	0.546426	-2.19969	-1.42816	0.988824	0.983969	0.743007	0.999967	0.252234	0.00162761	0.999268	0.223715	0.0124651	0.99998	0.0093942	0.0365295
TTC28-AS1	Homo sapiens TTC28 antisense RNA 1 (TTC28-AS1)	-0.400992	-0.184373	-0.299203	-0.256803	-0.441028	-0.485468	0.381818	0.060049	-0.232773	-0.103976	-0.782452	-0.471909	0.803952	0.999213	0.610508	0.999967	0.273428	0.0852807	0.999268	0.923065	0.511906	0.99998	0.00510712	0.0516243
CITED2	Homo sapiens Cbp/p300-interacting transactivator, with Glu/Asp-rich carboxy-terminal domain, 2 (CITED2)	-0.400853	-0.276401	-0.293259	-0.0933692	-0.0459759	-0.334778	0.0696685	0.173974	0.854455	-0.200577	0.308357	0.741217	0.914622	0.999213	0.727915	0.999967	0.968391	0.376565	0.999268	0.767369	0.0197908	0.99998	0.33774	0.0103333
TELO2	Homo sapiens TEL2, telomere maintenance 2, homolog (S. cerevisiae) (TELO2), mRNA	-0.400516	-0.320336	-0.715766	-0.240379	-0.0638896	-0.614534	0.238382	-0.578456	-0.908045	-0.1642	-0.743781	-1.0597	0.94839	0.999213	0.364866	0.999967	0.966946	0.212098	0.999268	0.394752	0.0695242	0.99998	0.0796621	0.00805357
DJ031150	Gene marker which use for analyse sensitivity to treatment cancer with anti-tumor agent combined with radiotheraphy	-0.400415	0.0713574	-0.129754	-0.00866807	-0.332827	-1.42314	-0.346272	-1.52911	-4.77631	-0.143639	-2.07953	-5.71474	0.988824	0.999213	0.962402	0.999967	0.816778	0.0383051	0.999268	0.0915997	5.31796e-05	0.99998	0.00180189	5.65228e-07
PSG5	Homo sapiens pregnancy specific beta-1-glycoprotein 5 (PSG5)	-0.400009	0.772108	0.961058	0.276231	0.966053	1.86546	1.08806	3.30812	7.50164	0.295061	6.0529	8.71819	0.994955	0.999213	0.919232	0.999967	0.901287	0.572153	0.999268	0.296908	0.00149522	0.99998	0.00308745	1.42441e-05
ILDR2	Homo sapiens immunoglobulin-like domain containing receptor 2 (ILDR2), mRNA	-0.399405	-0.536653	-0.252521	-0.0773171	-0.612948	-0.328796	-0.263217	-1.1395	-0.815702	-0.666287	-1.2482	-0.523153	0.756282	0.426278	0.643031	0.999967	0.0582758	0.195532	0.999268	0.00359763	0.00524994	0.903051	4.59832e-06	0.0119933
FAM195B	Homo sapiens family with sequence similarity 195, member B (FAM195B)	-0.3991	-0.311316	-0.156271	-0.287905	-0.560759	-0.72824	-0.208725	-1.18911	-1.50057	-0.311425	-1.07093	-1.30986	0.941355	0.999213	0.899975	0.999967	0.352264	0.0747277	0.999268	0.0338053	0.00133514	0.99998	0.00646427	0.000483074
LDHA	Homo sapiens lactate dehydrogenase A (LDHA)	-0.398689	0.0751185	0.135697	0.0474364	0.240204	0.171098	0.0775115	0.196663	0.189062	0.15167	0.104956	-0.465733	0.962034	0.999213	0.941841	0.999967	0.834357	0.788105	0.999268	0.813157	0.7381	0.99998	0.842068	0.254299
AKAP8	Homo sapiens A kinase (PRKA) anchor protein 8 (AKAP8), mRNA	-0.39844	-0.096195	-0.091573	-0.192389	-0.196729	-0.265814	0.145586	0.0577934	0.208023	-0.00668227	-0.108634	-0.0978013	0.789033	0.999213	0.913571	0.999967	0.70712	0.354666	0.999268	0.910789	0.476426	0.99998	0.68119	0.670772
SCNN1D	Homo sapiens sodium channel, non-voltage-gated 1, delta subunit (SCNN1D)	-0.398279	0.0806641	-0.159055	-0.632634	-0.596274	-0.768232	0.205669	-0.42242	-0.233608	-0.110523	-0.705486	0.340563	0.970859	0.999213	0.929506	0.999967	0.514338	0.177706	0.999268	0.631341	0.705385	0.99998	0.200112	0.463761
LINC00623	Homo sapiens long intergenic non-protein coding RNA 623 (LINC00623), non-coding RNA	-0.398152	-0.37705	-0.220102	-0.555086	-0.13062	-0.211036	-0.305688	-0.184847	-0.794032	-0.129129	-0.82018	-0.777627	0.792507	0.817535	0.730539	0.999967	0.839513	0.492953	0.999268	0.694286	0.01251	0.99998	0.00183807	0.00120915
FAM78B	Homo sapiens family with sequence similarity 78, member B (FAM78B), mRNA;Homo sapiens FAM78B mRNA for hypothetical protein LOC149297, complete cds, clone: HP08732-RBd90F11	-0.398061	-0.305595	-0.109469	-0.527752	-0.303794	-0.175306	-0.344255	-1.16554	-1.73555	-0.423172	-1.09032	-1.48302	0.94839	0.999213	0.944392	0.999967	0.725816	0.742468	0.999268	0.0606546	0.00128421	0.99998	0.0117635	0.000565249
NOD1	Homo sapiens nucleotide-binding oligomerization domain containing 1 (NOD1), mRNA	-0.397561	-0.509686	-0.0202202	-0.155001	-0.0189073	-0.0866451	-0.553966	-0.23815	-0.178181	0.140996	-0.298117	-0.153502	0.772224	0.492163	0.986202	0.999967	0.984976	0.797678	0.999268	0.549099	0.527864	0.99998	0.211287	0.480764
PITPNA-AS1	Homo sapiens PITPNA antisense RNA 1 (PITPNA-AS1), non-coding RNA	-0.397448	-0.212029	-0.355622	-0.61066	-0.638472	-0.775632	-0.0601793	-0.543433	-1.10622	0.0189549	-0.816208	-0.89887	0.814349	0.999213	0.530113	0.999967	0.0786088	0.00635331	0.999268	0.167859	0.000721231	0.99998	0.00396594	0.000645899
BRIP1	Homo sapiens BRCA1 interacting protein C-terminal helicase 1 (BRIP1), mRNA	-0.397396	-0.433507	-0.563404	-0.243515	-0.895456	-1.17962	-0.66185	-0.590912	-0.0576476	-0.566735	-0.348077	-0.340701	0.941355	0.967073	0.431551	0.999967	0.130182	0.00781789	0.999268	0.428538	0.918788	0.99998	0.402161	0.350205
PPOX	Homo sapiens protoporphyrinogen oxidase (PPOX), nuclear gene encoding mitochondrial protein	-0.397209	-0.164718	-0.31743	-0.0905858	-0.113294	-0.0609369	-0.209107	-0.657632	-0.608156	0.0989151	-0.431418	-0.38356	0.630773	0.999213	0.395393	0.999967	0.808778	0.826773	0.999268	0.0195364	0.0057388	0.99998	0.0252149	0.0282458
FAM122C	Homo sapiens family with sequence similarity 122C (FAM122C)	-0.397153	-1.12095	-0.473382	0.269383	-0.432731	-0.653277	-0.165834	-0.14949	-0.131763	-0.735182	-1.24624	-1.32898	0.914622	0.0854622	0.479857	0.999967	0.467402	0.0806196	0.999268	0.818853	0.761499	0.99998	0.00029884	3.8262e-05
PTK7	Homo sapiens protein tyrosine kinase 7 (PTK7)	-0.396706	0.797166	0.169084	0.405305	0.775435	0.629977	-0.0386801	0.367596	0.39891	0.199289	1.11034	0.655073	0.988824	0.964056	0.952421	0.999967	0.488233	0.392564	0.999268	0.707738	0.542376	0.99998	0.0295652	0.166875
GLTP	Homo sapiens glycolipid transfer protein (GLTP), mRNA	-0.396366	-0.242813	-0.218889	-0.01202	-0.209441	-0.0891002	0.0364912	0.1241	0.253866	0.103878	0.0782222	0.216398	0.64882	0.969028	0.644279	0.999967	0.592141	0.74415	0.999268	0.723201	0.256853	0.99998	0.715557	0.213481
CDKN2C	Homo sapiens cyclin-dependent kinase inhibitor 2C (p18, inhibits CDK4) (CDKN2C)	-0.395939	-0.36806	-0.84534	-0.0418289	-0.0428175	-0.577557	-0.417305	-1.39139	-0.186805	-0.342197	-0.957128	-0.310556	0.880974	0.963586	0.0711516	0.999967	0.968736	0.1034	0.999268	0.0149319	0.645777	0.99998	0.00704182	0.30021
HILPDA	Homo sapiens hypoxia inducible lipid droplet-associated (HILPDA)	-0.395213	-0.0793111	-0.261199	-0.452795	-0.777098	-0.524787	-0.273295	-0.539473	-0.650309	0.22315	-0.283085	-0.547162	0.955141	0.999213	0.844044	0.999967	0.273428	0.303775	0.999268	0.453473	0.204594	0.99998	0.553236	0.182013
FBXL19	Homo sapiens F-box and leucine-rich repeat protein 19 (FBXL19)	-0.394808	-0.225838	-0.255849	-0.00385488	-0.0536694	0.0830461	-0.23129	-0.272294	0.12153	0.0639452	0.521589	0.750167	0.918574	0.999213	0.772579	0.999967	0.966682	0.868229	0.999268	0.603295	0.744637	0.99998	0.0956323	0.00837473
TGFBRAP1	Homo sapiens transforming growth factor, beta receptor associated protein 1 (TGFBRAP1)	-0.394309	-0.355798	-0.318879	0.0224638	0.0588207	-0.104456	-0.0279183	-0.0531353	0.134544	0.0156233	0.0494063	0.214478	0.474268	0.495246	0.284673	0.999967	0.901554	0.621076	0.999268	0.865363	0.465868	0.99998	0.783915	0.126278
DNAJC4	Homo sapiens DnaJ (Hsp40) homolog, subfamily C, member 4 (DNAJC4), mRNA	-0.393839	-0.0519525	-0.0500177	-0.240597	-0.39751	-0.604786	-0.0631755	-0.608946	-1.14349	-0.0908134	-0.713502	-0.780838	0.882458	0.999213	0.972733	0.999967	0.478943	0.0848415	0.999268	0.20031	0.00279646	0.99998	0.0267582	0.00841355
C7orf55-LUC7L2	Homo sapiens C7orf55-LUC7L2 readthrough (C7orf55-LUC7L2), mRNA	-0.393084	-0.0771888	-0.332173	-0.366834	-0.777615	-0.817369	0.473147	0.154126	-1.09832	-0.0193758	-1.49363	-2.4132	0.94839	0.999213	0.763827	0.999967	0.220589	0.0743248	0.999268	0.862501	0.0578298	0.99998	0.00152265	6.67094e-06
TAL1	Homo sapiens T-cell acute lymphocytic leukemia 1 (TAL1), mRNA	-0.393018	-0.0320718	0.116446	0.57867	-0.606499	0.235483	1.37692	0.71024	0.960958	-0.2065	2.27937	4.202	0.991144	0.999213	0.991979	0.999967	0.919909	0.94094	0.999268	0.853593	0.691755	0.99998	0.197226	0.00758515
MYRF	Homo sapiens myelin regulatory factor (MYRF)	-0.39296	-0.183637	-0.301828	0.00591295	0.13896	0.21575	0.193086	0.370916	0.61122	-0.10753	0.632351	0.933573	0.944339	0.999213	0.761481	0.999967	0.893424	0.649428	0.999268	0.503964	0.109166	0.99998	0.0599506	0.00272443
HSD3B7	Homo sapiens hydroxy-delta-5-steroid dehydrogenase, 3 beta- and steroid delta-isomerase 7 (HSD3B7)	-0.392676	0.237343	0.115991	0.171693	0.496816	0.171369	-0.0188811	-0.43477	-1.39574	0.0310374	-0.575344	-1.54467	0.988824	0.999213	0.968539	0.999967	0.690527	0.84513	0.999268	0.677759	0.0453497	0.99998	0.341492	0.00570801
SSBP4	Homo sapiens single stranded DNA binding protein 4 (SSBP4)	-0.3924	0.376342	0.0600483	-0.417426	-0.0861659	-0.428037	0.282183	-0.0188767	0.187484	-0.384184	-0.417427	-0.17878	0.958397	0.999213	0.97796	0.999967	0.955479	0.429606	0.999268	0.984534	0.724945	0.99998	0.361848	0.669522
ZNF473	Homo sapiens zinc finger protein 473 (ZNF473)	-0.3923	0.131098	0.467105	-0.156777	-0.289513	0.144855	-0.375722	-0.461874	0.253203	-0.213177	-0.263202	0.253773	0.610867	0.999213	0.0974178	0.999967	0.348082	0.521573	0.999268	0.0845113	0.205554	0.99998	0.145279	0.110594
PAQR6	Homo sapiens progestin and adipoQ receptor family member VI (PAQR6)	-0.39221	-0.156556	-0.0581524	-0.151919	-0.0680038	0.0679728	0.118861	-0.457675	-0.194439	0.220794	-0.791982	0.0687118	0.946146	0.999213	0.974731	0.999967	0.963978	0.913377	0.999268	0.497635	0.693233	0.99998	0.0565769	0.860806
CLPP	Homo sapiens ClpP caseinolytic peptidase, ATP-dependent, proteolytic subunit homolog (E. coli) (CLPP), nuclear gene encoding mitochondrial protein, mRNA	-0.391801	-0.326335	-0.39281	-0.267515	-0.086583	-0.359435	-0.0343705	-0.18521	-0.501736	0.121244	-0.120319	-0.276289	0.789033	0.899506	0.393828	0.999967	0.901797	0.192764	0.999268	0.664582	0.0742041	0.99998	0.655582	0.220781
KCNH6	Homo sapiens potassium voltage-gated channel, subfamily H (eag-related), member 6 (KCNH6)	-0.391574	0.352463	0.495993	-0.889765	0.96358	1.5169	0.0642157	-0.412558	2.24526	-0.715829	0.526387	2.77583	0.989273	0.999213	0.891851	0.999967	0.71104	0.255798	0.999268	0.874365	0.0847117	0.99998	0.6653	0.00341464
MLST8	Homo sapiens MTOR associated protein, LST8 homolog (S. cerevisiae) (MLST8)	-0.391382	-0.31729	-0.282792	-0.0930712	-0.179702	-0.347996	-0.0576274	-0.431818	-0.852681	-0.123634	-0.634564	-0.798364	0.867809	0.986311	0.687416	0.999967	0.784414	0.286628	0.999268	0.326254	0.0104941	0.99998	0.0283411	0.00321863
LOC642846	Homo sapiens DEAD/H (Asp-Glu-Ala-Asp/His) box polypeptide 11-like (LOC642846), non-coding RNA	-0.391063	-0.244683	-0.364168	-0.208686	-0.0101492	-0.130056	0.253661	-0.101682	-1.00626	0.662996	-0.330604	-0.513403	0.962034	0.999213	0.772579	0.999967	0.999511	0.849565	0.999268	0.928946	0.112477	0.99998	0.51334	0.238787
VLDLR	Homo sapiens very low density lipoprotein receptor (VLDLR)	-0.39104	0.277943	0.250849	0.0700532	0.713679	0.974176	0.434621	1.06189	1.68792	0.480233	0.963429	1.28962	0.988824	0.999213	0.91783	0.999967	0.651155	0.263019	0.999268	0.392261	0.0534923	0.99998	0.178355	0.0445656
LOC100507373	Homo sapiens uncharacterized LOC100507373 (LOC100507373), non-coding RNA	-0.390883	-0.0420564	-0.462343	-0.591693	-0.472447	-0.735283	-0.433287	-0.59749	-1.30103	-0.627963	-0.538227	-0.953395	0.964121	0.999213	0.688491	0.999967	0.623761	0.182252	0.999268	0.417847	0.0197965	0.99998	0.258651	0.0291127
BBS9	Homo sapiens Bardet-Biedl syndrome 9 (BBS9)	-0.390194	-0.300802	-0.31049	-0.203624	-0.609618	-0.599032	-0.335976	-0.870219	-0.877044	0.095194	-0.612432	-0.573448	0.60016	0.778216	0.383155	0.999967	0.0166023	0.00381591	0.999268	0.00193745	0.000121685	0.99998	0.00126216	0.000915129
BTBD6	Homo sapiens BTB (POZ) domain containing 6 (BTBD6), mRNA	-0.389746	-0.474439	-0.564266	-0.126798	-0.173229	-0.69424	-0.00673233	-0.0793646	-0.422658	-0.0369357	-0.062932	-0.377282	0.419158	0.127044	0.0140291	0.999967	0.569578	0.000214043	0.999268	0.780071	0.0177716	0.99998	0.71658	0.00849892
CCDC34	Homo sapiens coiled-coil domain containing 34 (CCDC34)	-0.38946	-0.454154	-0.495479	-0.21278	-0.47669	-0.824593	-0.402876	-1.16268	-2.2288	-0.357267	-1.28868	-1.85021	0.931916	0.904902	0.474556	0.999967	0.39565	0.0267185	0.999268	0.0146972	3.12171e-06	0.99998	0.000426927	1.41064e-06
LOC440300	Homo sapiens chondroitin sulfate proteoglycan 4 pseudogene (LOC440300), non-coding RNA	-0.389432	-0.329566	-0.787033	0.391238	-0.288057	0.554307	-0.198189	-0.0473201	0.582947	-0.678435	-0.660395	-0.706535	0.988824	0.999213	0.539362	0.999967	0.888629	0.502602	0.999268	0.974771	0.448147	0.99998	0.300523	0.214565
LOC399744	Homo sapiens uncharacterized LOC399744 (LOC399744), non-coding RNA	-0.388475	0.0952029	-0.0994126	0.541965	0.193923	0.385594	0.349412	0.351111	1.06097	-0.311417	0.0980346	0.834167	0.941355	0.999213	0.941251	0.999967	0.835782	0.361624	0.999268	0.561327	0.00754894	0.99998	0.817199	0.0085126
DCXR	Homo sapiens dicarbonyl/L-xylulose reductase (DCXR)	-0.388413	-0.185846	-0.170141	-0.435759	-0.294826	-0.687586	-0.459391	-0.579836	-1.19079	-0.523812	-1.19464	-1.78295	0.851764	0.999213	0.836687	0.999967	0.561078	0.0178881	0.999268	0.123489	0.00012875	0.99998	1.63052e-05	1.34681e-09
TSR3	Homo sapiens TSR3, 20S rRNA accumulation, homolog (S. cerevisiae) (TSR3), mRNA	-0.388208	-0.222742	-0.309522	-0.130621	-0.214597	-0.5125	0.029794	-0.360925	-0.764125	-0.203218	-0.46697	-0.494749	0.846739	0.999213	0.620713	0.999967	0.707287	0.0870499	0.999268	0.394409	0.0145479	0.99998	0.0848566	0.0439006
FUT8	Homo sapiens fucosyltransferase 8 (alpha (1,6) fucosyltransferase) (FUT8)	-0.387797	-0.188948	-0.383946	-0.263207	-0.512363	-0.127103	0.152344	0.0331089	0.143549	-0.1681	-0.219641	0.196861	0.789033	0.999213	0.394023	0.999967	0.134077	0.670416	0.999268	0.946055	0.5946	0.99998	0.323696	0.313873
RP11-95D17.1:ENSG00000269973		-0.38777	-0.162955	-0.11031	0.21632	0.000261692	-0.588044	-0.233218	0.164899	-0.620747	-0.0908016	-0.291425	-0.785977	0.939738	0.999213	0.928272	0.999967	0.999904	0.13186	0.999268	0.779353	0.105092	0.99998	0.383585	0.00991571
ASPSCR1	Homo sapiens alveolar soft part sarcoma chromosome region, candidate 1 (ASPSCR1)	-0.387491	-0.184194	-0.281685	-0.0719619	-0.18531	-0.652196	-0.0787535	-0.758102	-1.2078	-0.138108	-1.02131	-1.22308	0.914622	0.999213	0.730539	0.999967	0.795872	0.0587343	0.999268	0.106194	0.00182414	0.99998	0.00181439	9.78044e-05
AK057604	Homo sapiens cDNA FLJ33042 fis, clone THYMU2000436, highly similar to Quinone oxidoreductase-like 1 (EC 1)	-0.38688	-0.167192	-0.102034	-0.214721	0.0581869	-0.201626	0.0373187	-0.330219	-0.0847304	0.179863	-0.451906	-0.402782	0.95486	0.999213	0.953544	0.999967	0.968641	0.726593	0.999268	0.645939	0.872209	0.99998	0.252075	0.253748
PAM16	Homo sapiens presequence translocase-associated motor 16 homolog (S. cerevisiae) (PAM16), nuclear gene encoding mitochondrial protein, mRNA	-0.386846	0.00433892	-0.241706	-0.0259114	-0.0683178	-0.0266463	0.052223	-0.208431	-0.267108	0.0466391	-0.243902	-0.506976	0.860011	0.999213	0.736364	0.999967	0.935172	0.950629	0.999268	0.660507	0.399362	0.99998	0.381566	0.0402454
PSTK	Homo sapiens phosphoseryl-tRNA kinase (PSTK), mRNA	-0.38668	-0.548566	-0.469012	0.0231379	0.0180142	0.0290923	-0.306482	-0.145053	-0.131928	-0.42299	-0.336759	-0.475056	0.851764	0.579069	0.374374	0.999967	0.989877	0.949282	0.999268	0.779965	0.704879	0.99998	0.211914	0.050589
FLJ00322	SubName: Full=cDNA FLJ57488, highly similar to Polycystin-1	-0.386336	-0.248148	-0.116131	-0.638145	-0.361331	-0.447196	1.48481	0.848365	0.851192	0.0108565	0.305984	0.293129	0.988824	0.999213	0.97796	0.999967	0.881194	0.701291	0.999268	0.619945	0.469301	0.99998	0.788785	0.761567
LINC00910:ENSG00000188825		-0.386222	0.0682386	-0.872969	0.847111	-0.929781	0.349868	1.04291	-0.711415	0.159425	0.173875	-1.0796	-1.11189	0.988824	0.999213	0.61377	0.999967	0.555368	0.736462	0.999268	0.639074	0.881799	0.99998	0.215391	0.152299
ALOXE3	Homo sapiens arachidonate lipoxygenase 3 (ALOXE3)	-0.386114	-0.10557	0.995151	1.50379	-0.192998	1.4034	-1.65188	-2.11371	0.901195	-0.128794	1.50138	2.57592	0.989273	0.999213	0.767111	0.999967	0.966946	0.31068	0.999268	0.283291	0.478237	0.99998	0.184417	0.0103633
RP11-1094M14.11:ENSG00000267321		-0.385626	-0.558587	0.442851	0.157572	-0.303744	-0.295504	0.282999	-0.29046	-0.17291	0.205048	0.0388654	-0.0878064	0.984463	0.994995	0.719041	0.999967	0.797294	0.652428	0.999268	0.773871	0.801666	0.99998	0.950016	0.867498
GLIPR1L2	Homo sapiens GLI pathogenesis-related 1 like 2 (GLIPR1L2)	-0.385489	-0.13179	0.941142	0.463261	-0.436882	0.247854	-0.10119	-0.342421	-0.862198	0.0124691	-0.858721	0.0167142	0.988824	0.999213	0.492622	0.999967	0.780599	0.787124	0.999268	0.760947	0.23556	0.99998	0.2071	0.97991
RP11-326I11.3:ENSG00000271646		-0.385447	0.16386	0.0607938	-0.0381908	-0.176818	-0.786493	-0.278894	-0.772273	-1.9026	0.0272266	-1.73157	-2.54613	0.94839	0.999213	0.9737	0.999967	0.853474	0.0619459	0.999268	0.175795	0.000271479	0.99998	0.000164425	4.03046e-07
ZGLP1	Homo sapiens zinc finger, GATA-like protein 1 (ZGLP1), mRNA	-0.385369	-0.0814653	-0.115908	-0.638013	-0.82545	-0.130155	0.335214	0.204184	-1.36425	0.648734	0.426097	0.0282628	0.988824	0.999213	0.970959	0.999967	0.54727	0.903454	0.999268	0.877142	0.100725	0.99998	0.564887	0.969234
KCNC4	Homo sapiens potassium voltage-gated channel, Shaw-related subfamily, member 4 (KCNC4)	-0.38527	0.610827	0.319533	-0.0577598	0.980419	1.27216	0.538566	1.30967	2.16949	0.264061	1.70105	2.13395	0.988824	0.999213	0.890828	0.999967	0.381124	0.0819601	0.999268	0.133457	0.00135763	0.99998	0.00365499	0.000123605
MRPL55	Homo sapiens mitochondrial ribosomal protein L55 (MRPL55), nuclear gene encoding mitochondrial protein	-0.385202	-0.170645	-0.0317683	-0.300378	-0.114302	-0.587563	-0.0712456	-0.6464	-1.25314	-0.153255	-0.687988	-1.20539	0.92685	0.999213	0.985196	0.999967	0.905217	0.113343	0.999268	0.215513	0.00312004	0.99998	0.0434778	0.000384147
COPS7A	Homo sapiens COP9 signalosome subunit 7A (COPS7A)	-0.384818	-0.253598	-0.0608369	-0.135762	-0.40671	-0.322668	-0.380748	-0.618774	-0.46784	-0.180268	-0.558223	-0.448277	0.136727	0.510236	0.87942	0.999967	0.0121919	0.0138298	0.999268	0.000556187	0.000806921	0.99998	1.2686e-05	7.05662e-05
PRR24	Homo sapiens proline rich 24 (PRR24)	-0.3845	-0.189058	-0.396301	-0.0830429	-0.243296	-0.335628	0.21926	0.434273	0.694651	0.337817	0.398596	0.73785	0.944339	0.999213	0.647139	0.999967	0.779847	0.461342	0.999268	0.454616	0.0844891	0.99998	0.288382	0.024783
TMEM74B	Homo sapiens transmembrane protein 74B (TMEM74B), mRNA	-0.384068	-0.142492	-0.0916553	0.66787	0.778053	1.27563	0.0268835	0.112214	0.653461	0.276204	-0.239628	0.620441	0.988824	0.999213	0.973037	0.999967	0.45917	0.0445816	0.999268	0.922062	0.286053	0.99998	0.694477	0.201912
MBD3	Homo sapiens methyl-CpG binding domain protein 3 (MBD3), mRNA	-0.383655	-0.146671	-0.257669	-0.19725	-0.0291963	-0.293188	0.103771	-0.353808	-0.553864	-0.177447	-0.628628	-0.460874	0.982173	0.999213	0.874926	0.999967	0.991619	0.659884	0.999268	0.686996	0.344796	0.99998	0.222156	0.320964
AC004019.18:ENSG00000272675		-0.383509	0.0184867	-0.208551	0.204164	0.107372	-0.0578724	0.518748	0.11761	0.176243	-0.0729916	-0.56185	-0.55766	0.941355	0.999213	0.846994	0.999967	0.9203	0.917026	0.999268	0.871438	0.694553	0.99998	0.108528	0.0762398
COL8A1	Homo sapiens collagen, type VIII, alpha 1 (COL8A1)	-0.383483	-0.293018	-0.765057	1.50152	0.0182642	0.198627	0.243026	-0.144579	0.994735	0.0016302	0.555197	-0.136533	0.991144	0.999213	0.913726	0.999967	0.999904	0.950898	0.999268	0.97148	0.657969	0.99998	0.755496	0.933797
PKD1	Homo sapiens polycystic kidney disease 1 (autosomal dominant) (PKD1)	-0.383175	-0.08142	-0.0741623	-0.0896933	0.0669638	-0.0825515	0.181512	-0.148502	0.24099	-0.024924	0.0231264	0.473844	0.958397	0.999213	0.972234	0.999967	0.966946	0.902143	0.999268	0.861539	0.649208	0.99998	0.963545	0.222841
ZNF599	Homo sapiens zinc finger protein 599 (ZNF599), mRNA	-0.382878	-0.211361	0.0256143	0.0507537	-0.0698995	0.27577	0.249173	0.0107336	-0.528485	0.231895	-0.324061	-0.214743	0.941355	0.999213	0.988096	0.999967	0.955876	0.520695	0.999268	0.988416	0.197107	0.99998	0.363162	0.501452
ALOX5	Homo sapiens arachidonate 5-lipoxygenase (ALOX5)	-0.382782	0.516986	0.228771	0.511443	1.76897	2.82734	1.20533	3.61261	4.43651	-0.107689	2.67494	3.03524	0.989273	0.999213	0.962402	0.999967	0.334782	0.0182739	0.999268	0.0317991	0.00109288	0.99998	0.00501036	0.000668963
LOC100289561	Homo sapiens uncharacterized LOC100289561 (LOC100289561), mRNA	-0.382735	-0.0214793	-0.206231	-0.366572	-0.363256	-0.67391	-0.377476	0.0452122	0.0590587	0.557728	0.184899	0.17176	0.941355	0.999213	0.843915	0.999967	0.578973	0.0802078	0.999268	0.951892	0.894371	0.99998	0.62252	0.59987
SFTPD	Homo sapiens surfactant protein D (SFTPD), mRNA	-0.381819	0.18593	-0.15969	-0.00955259	0.0963747	0.673473	-0.089411	-0.677377	0.156587	-1.02942	-0.562336	-0.652283	0.988824	0.999213	0.941728	0.999967	0.963978	0.290757	0.999268	0.441672	0.813338	0.99998	0.282654	0.164453
LIX1L	Homo sapiens Lix1 homolog (mouse)-like (LIX1L), mRNA	-0.381713	-0.169276	-0.406644	-0.146308	-0.205981	-0.272682	-0.243314	-0.803919	-1.97603	-0.179548	-1.16515	-1.83222	0.851764	0.999213	0.461145	0.999967	0.725816	0.39142	0.999268	0.0480779	2.69884e-06	0.99998	9.87422e-05	3.29575e-08
LOC728875	Homo sapiens uncharacterized LOC728875 (LOC728875), non-coding RNA	-0.381459	-0.0102516	-0.193272	0.0896638	-0.36732	-0.833837	0.484978	-0.519537	-0.260628	-0.57983	-0.655688	-1.2795	0.970859	0.999213	0.90444	0.999967	0.72458	0.128587	0.999268	0.566694	0.695255	0.99998	0.198434	0.009425
ZNF547	Homo sapiens zinc finger protein 547 (ZNF547), mRNA	-0.381367	-0.544279	-1.58929	-0.0467834	-0.154063	-0.892371	0.0325883	-0.362921	-2.32114	-0.375217	-1.04853	-2.81728	0.981952	0.994995	0.0511864	0.999967	0.922054	0.132426	0.999268	0.664747	0.000640386	0.99998	0.030367	1.51647e-06
KBTBD6	Homo sapiens kelch repeat and BTB (POZ) domain containing 6 (KBTBD6), mRNA	-0.380505	-0.290759	-0.125006	-0.260154	-0.469358	-0.4894	-0.263898	-0.692864	-1.21496	-0.12366	-0.73652	-0.902088	0.474268	0.668538	0.772579	0.999967	0.0306593	0.00497311	0.999268	0.0037702	1.26138e-07	0.99998	1.9625e-05	1.19695e-07
RP11-390F4.6:ENSG00000236924		-0.380058	0.646041	0.431055	0.483508	0.734714	0.539318	-0.1938	-0.341689	-2.249	-0.636183	-0.829491	-2.26857	0.95486	0.752914	0.644345	0.999967	0.255654	0.259454	0.999268	0.621386	0.000135662	0.99998	0.0341712	1.05384e-06
BC043400	Homo sapiens, clone IMAGE:6016214, mRNA	-0.379942	-0.684579	-0.0290706	-0.747569	-0.473338	-0.457676	0.500705	0.708632	0.364301	1.18654	0.889869	1.32483	0.988824	0.999213	0.992746	0.999967	0.767703	0.608505	0.999268	0.522388	0.664241	0.99998	0.247002	0.0494775
AX747205	Homo sapiens cDNA FLJ34506 fis, clone HLUNG2005924	-0.37952	0.152797	0.191528	0.7044	0.638192	0.352992	0.0662519	0.662131	-0.353514	0.220733	0.200801	0.371092	0.988824	0.999213	0.927633	0.999967	0.538285	0.64137	0.999268	0.67673	0.761499	0.99998	0.756198	0.492624
C7orf55	Homo sapiens chromosome 7 open reading frame 55 (C7orf55), nuclear gene encoding mitochondrial protein	-0.378956	-0.458483	-0.476551	0.327621	0.087577	-0.585786	0.098466	-1.07491	-2.77857	-0.450549	-1.34709	-2.19685	0.941355	0.895084	0.490619	0.999967	0.935882	0.142832	0.999268	0.0497598	5.52478e-06	0.99998	0.000414606	3.24353e-07
SELO	Homo sapiens selenoprotein O (SELO), mRNA	-0.378074	-0.105125	-0.193205	0.0121169	0.0531267	-0.260868	0.189653	-0.434403	-0.924796	-0.0691468	-0.624585	-1.19609	0.944339	0.999213	0.86571	0.999967	0.966946	0.561881	0.999268	0.455162	0.0282513	0.99998	0.0837544	0.000687032
ZNF559	Homo sapiens zinc finger protein 559 (ZNF559)	-0.377178	-0.0527338	-0.18136	-0.211911	-0.300078	-0.37893	-0.0583255	-0.255902	-0.9335	-0.0245206	-0.386205	-1.01392	0.914622	0.999213	0.844924	0.999967	0.599179	0.254743	0.999268	0.571861	0.00412061	0.99998	0.189727	0.00040764
ALKBH6	Homo sapiens alkB, alkylation repair homolog 6 (E. coli) (ALKBH6)	-0.377166	-0.109664	-0.159672	-0.132245	-0.280876	-0.0114808	-0.18666	-0.147464	-0.280108	-0.0976072	-0.555978	-0.336224	0.792507	0.999213	0.80793	0.999967	0.506282	0.976656	0.999268	0.726291	0.305026	0.99998	0.0152666	0.0991056
PRODH2	Homo sapiens proline dehydrogenase (oxidase) 2 (PRODH2), mRNA	-0.377031	-0.0987603	-0.212553	-0.328191	-0.553907	-0.88112	-0.501216	-1.98883	-4.50918	-0.768005	-3.04362	-5.01126	0.789033	0.999213	0.711717	0.999967	0.0977109	0.000990989	0.999268	2.71894e-05	1.38607e-08	0.418599	6.90421e-11	2.26261e-12
R3HCC1	Homo sapiens R3H domain and coiled-coil containing 1 (R3HCC1), mRNA	-0.376871	-0.270628	-0.18436	-0.213966	-0.383426	-0.518864	-0.238875	-0.563229	-0.896318	-0.152148	-0.673149	-0.875302	0.504763	0.76111	0.631446	0.999967	0.0993069	0.00401152	0.999268	0.0211259	2.52827e-05	0.99998	0.000148133	6.82048e-07
RP11-665N17.4:ENSG00000267804		-0.376667	-0.239386	-0.0514875	0.0480273	-0.531214	-0.162535	0.59196	-0.772161	-1.18355	0.206979	-1.05598	-1.756	0.988824	0.999213	0.985196	0.999967	0.646027	0.840276	0.999268	0.433824	0.100507	0.99998	0.0574808	0.00145936
HRASLS2	Homo sapiens HRAS-like suppressor 2 (HRASLS2), mRNA	-0.376454	-0.0134265	0.218063	-0.729919	-0.0923707	-1.6139	-1.30429	-0.162315	-0.225108	-0.136954	-1.38258	-1.62108	0.988824	0.999213	0.932191	0.999967	0.972805	0.111848	0.999268	0.942503	0.868326	0.99998	0.158206	0.0828258
ANKZF1	Homo sapiens ankyrin repeat and zinc finger domain containing 1 (ANKZF1)	-0.376424	-0.10103	-0.207189	-0.137478	-0.194256	-0.242049	0.0129755	-0.18391	-0.10116	-0.0633161	-0.29123	-0.3085	0.83074	0.999213	0.761622	0.999967	0.730457	0.436238	0.999268	0.68856	0.757616	0.99998	0.25697	0.180234
METTL4	Homo sapiens methyltransferase like 4 (METTL4), mRNA	-0.376304	-0.28576	-0.271933	0.0863433	0.0139582	-0.0638965	0.151587	-0.0519814	0.0143442	-0.0909782	-0.229311	-0.359916	0.726089	0.899506	0.559964	0.999967	0.989275	0.83226	0.999268	0.905441	0.958247	0.99998	0.255342	0.0458349
SDHAF1	Homo sapiens succinate dehydrogenase complex assembly factor 1 (SDHAF1), nuclear gene encoding mitochondrial protein, mRNA	-0.376154	-0.159894	-0.259978	0.00163715	-0.045634	-0.179906	0.0092637	-0.519616	-0.551483	-0.108468	-0.191752	-0.549273	0.71916	0.999213	0.587807	0.999967	0.94779	0.478109	0.999268	0.10074	0.0237373	0.99998	0.37177	0.00475947
AC144652.1:ENSG00000273117		-0.375762	-0.201202	0.0728949	0.443148	0.341264	0.33406	-0.832086	-0.212925	-1.09034	0.0118742	-0.52116	-1.26162	0.988824	0.999213	0.980168	0.999967	0.803559	0.656484	0.999268	0.831337	0.0852275	0.99998	0.388499	0.0235287
LOC100507577	Homo sapiens uncharacterized LOC100507577 (LOC100507577), non-coding RNA	-0.375523	-0.0724808	-0.387476	0.03262	0.0413153	-0.294708	0.266694	-0.0890128	-0.835572	0.0580056	-0.584236	-1.76673	0.951991	0.999213	0.708963	0.999967	0.981112	0.614838	0.999268	0.932544	0.166986	0.99998	0.182028	0.000159292
CHI3L1	Homo sapiens chitinase 3-like 1 (cartilage glycoprotein-39) (CHI3L1), mRNA	-0.375466	-0.688423	-0.724319	-0.371569	-0.648798	0.0227897	-1.53595	0.279102	1.15518	-1.28688	0.493796	0.886775	0.988824	0.983969	0.599389	0.999967	0.786045	0.989204	0.999268	0.903112	0.343118	0.99998	0.632999	0.298028
RP11-350F4.2:ENSG00000257742		-0.375416	-0.0911494	0.145635	0.179143	0.0263516	0.0275598	-0.0917061	-0.0871889	0.189974	-0.0273952	-0.108508	0.198662	0.801495	0.999213	0.828384	0.999967	0.976147	0.942229	0.999268	0.852408	0.489758	0.99998	0.669639	0.340233
RNA5-8S5	Homo sapiens RNA, tRNaseZL-interacting RNA B1	-0.375292	-0.192757	-0.214743	-0.235608	-0.139111	-0.594252	1.11766	-0.138543	-0.525968	-0.0161517	0.0095976	-0.307846	0.988824	0.999213	0.925914	0.999967	0.947214	0.414753	0.999268	0.91254	0.468432	0.99998	0.990377	0.590441
KLHDC1	Homo sapiens kelch domain containing 1 (KLHDC1), mRNA	-0.375007	-0.117956	-0.246371	-0.254915	-0.257464	-0.235277	-0.516785	-0.184118	-0.983406	0.144243	-0.207965	-0.0698596	0.880974	0.999213	0.736326	0.999967	0.651213	0.488492	0.999268	0.723245	0.00579446	0.99998	0.500904	0.805144
NUDT3	Homo sapiens nudix (nucleoside diphosphate linked moiety X)-type motif 3 (NUDT3), mRNA	-0.374814	-0.25576	-0.208895	-0.23582	-0.151267	-0.125032	-0.207298	-0.633097	-1.0457	-0.23215	-0.978743	-1.14095	0.880974	0.999213	0.792865	0.999967	0.827329	0.73947	0.999268	0.152723	0.00331522	0.99998	0.00107151	6.41382e-05
MOCOS	Homo sapiens molybdenum cofactor sulfurase (MOCOS), mRNA	-0.37481	-0.2881	-0.429715	-0.144813	-0.19999	-0.433827	-0.0507964	-0.142807	-0.538139	-0.250386	-0.566846	-1.25201	0.779977	0.944698	0.28075	0.999967	0.660208	0.0742165	0.999268	0.725359	0.0394964	0.99998	0.0086235	1.12499e-07
LRRC8A	Homo sapiens leucine rich repeat containing 8 family, member A (LRRC8A)	-0.374717	-0.414669	-0.316148	0.0756107	0.0976947	-0.0688595	0.25007	0.367081	0.462635	0.0216285	0.284361	0.308583	0.891816	0.875769	0.651245	0.999967	0.911017	0.87479	0.999268	0.434123	0.174505	0.99998	0.336663	0.247847
NTHL1	Homo sapiens nth endonuclease III-like 1 (E. coli) (NTHL1), mRNA	-0.374635	-0.183215	-0.143796	-0.388689	-0.363094	-0.605766	0.0385543	-0.716985	-1.1175	-0.229953	-1.04683	-1.09061	0.882458	0.999213	0.881487	0.999967	0.494099	0.0660946	0.999268	0.145889	0.00483998	0.99998	0.0016502	0.000386709
RFNG	Homo sapiens RFNG O-fucosylpeptide 3-beta-N-acetylglucosaminyltransferase (RFNG), mRNA	-0.37452	-0.0859792	-0.23939	-0.146949	-0.0310468	-0.269244	-0.162798	-0.389608	-0.525523	-0.130671	-0.415954	-0.43466	0.880974	0.999213	0.751751	0.999967	0.977338	0.437598	0.999268	0.399684	0.114475	0.99998	0.166164	0.107714
VEGFA	Homo sapiens vascular endothelial growth factor A (VEGFA)	-0.37427	-0.0428022	-0.153872	-0.0460067	0.0410128	-0.242624	0.178584	-0.0691097	-0.712266	0.179665	-0.389696	-0.826119	0.956227	0.999213	0.917121	0.999967	0.978987	0.653782	0.999268	0.937649	0.132117	0.99998	0.349572	0.0257465
C19orf47	Homo sapiens chromosome 19 open reading frame 47 (C19orf47)	-0.374074	-0.0721559	-0.184665	0.0275538	-0.0625407	0.160439	0.46982	0.0818196	0.195417	0.120136	0.0455108	0.00296458	0.880974	0.999213	0.815972	0.999967	0.946952	0.650295	0.999268	0.879007	0.533769	0.99998	0.886926	0.99159
ULK4	Homo sapiens unc-51-like kinase 4 (C. elegans) (ULK4), mRNA	-0.374072	-0.0535777	-0.282586	0.211746	0.078842	-0.019888	0.322343	0.333002	1.10259	-0.0426081	0.648372	0.694312	0.951992	0.999213	0.803331	0.999967	0.956661	0.977521	0.999268	0.627722	0.0113889	0.99998	0.0791489	0.0388557
ZNF607	Homo sapiens zinc finger protein 607 (ZNF607)	-0.373967	-0.390692	-0.596248	-0.0937386	0.189303	-0.337989	-0.174223	0.913797	0.0303426	0.0857745	0.280937	-1.15431	0.94839	0.999213	0.431551	0.999967	0.84456	0.476444	0.999268	0.193152	0.962936	0.99998	0.478332	0.00245426
C11orf35	Homo sapiens chromosome 11 open reading frame 35 (C11orf35), mRNA	-0.373848	-0.00314323	0.0719685	-0.169481	0.0656499	-0.0568455	0.4468	0.041516	-0.252208	-0.103057	-0.078466	-0.290863	0.962034	0.999214	0.972287	0.999967	0.968433	0.941366	0.999268	0.96679	0.667116	0.99998	0.891181	0.520035
SNX16	Homo sapiens sorting nexin 16 (SNX16)	-0.373604	-0.0551825	-0.032865	0.120929	0.00737686	0.00715557	-0.00509647	0.366927	0.950777	-0.253297	0.166545	0.837795	0.914115	0.999213	0.982902	0.999967	0.999175	0.989204	0.999268	0.446037	0.00428729	0.99998	0.580781	0.000954106
WASH1	Homo sapiens WAS protein family homolog 1 (WASH1), mRNA	-0.373114	0.0163413	-0.376789	0.106243	-0.0862917	-0.16822	-0.339409	-0.249868	-0.668889	-0.0840974	-0.265838	-0.163602	0.880974	0.999213	0.542567	0.999967	0.923543	0.664829	0.999268	0.598131	0.0396558	0.99998	0.348588	0.523915
GBE1	Homo sapiens glucan (1,4-alpha-), branching enzyme 1 (GBE1), mRNA	-0.372778	-0.25901	-0.224209	-0.0130053	-0.151835	-0.500405	-0.0265151	-0.126102	-0.288128	0.0884613	-0.117244	-0.3632	0.891816	0.999213	0.779796	0.999967	0.833959	0.110332	0.999268	0.810929	0.389631	0.99998	0.706412	0.155555
BC052775	Homo sapiens cDNA clone IMAGE:5264828	-0.372748	-0.469678	-0.43816	-0.295501	0.116799	-0.121476	0.97284	1.17733	0.93696	-0.688876	-0.77943	-0.50953	0.986671	0.999213	0.739141	0.999967	0.946323	0.877156	0.999268	0.184495	0.17112	0.99998	0.140471	0.280423
MACROD2	Homo sapiens MACRO domain containing 2 (MACROD2)	-0.372396	-0.481065	-0.201237	0.114493	0.217024	0.446133	-0.312327	-0.455758	-0.855556	-0.392549	-0.61152	-0.941082	0.850251	0.666005	0.777527	0.999967	0.701096	0.122501	0.999268	0.299517	0.0108746	0.99998	0.0196551	0.000242562
AB209061	SubName: Full=Serum amyloid A activating factor 2 variant; Flags: Fragment	-0.372386	-0.270414	-0.500396	-0.182795	-0.234255	-0.190249	0.332446	-0.280591	-0.584149	0.0024849	-0.650749	-0.53208	0.970198	0.999213	0.646972	0.999967	0.847008	0.765207	0.999268	0.713556	0.24358	0.99998	0.152186	0.189463
IFT172	Homo sapiens intraflagellar transport 172 homolog (Chlamydomonas) (IFT172), mRNA	-0.372039	-0.020033	0.276547	-0.373374	-0.809172	-0.68369	-0.780241	-1.56497	-1.06261	-0.390263	-1.37876	-1.15024	0.813289	0.999213	0.607869	0.999967	0.0209151	0.0138298	0.999268	0.000413907	0.000828872	0.99998	3.84022e-06	7.75164e-06
AX747135	SubName: Full=Uncharacterized protein	-0.371736	-0.109291	-0.0210643	-0.407833	-0.351265	-1.21373	-0.428555	-0.938608	-0.798506	-0.390023	-1.30047	-2.00076	0.988824	0.999213	0.992746	0.999967	0.769922	0.0468425	0.999268	0.375122	0.29356	0.99998	0.022241	0.000482065
HSF4	Homo sapiens heat shock transcription factor 4 (HSF4)	-0.370996	0.167238	-0.112149	0.106749	-0.163915	-0.141455	0.474941	-0.23507	-0.432435	0.153993	-0.415131	-0.736901	0.965171	0.999213	0.950947	0.999967	0.911787	0.84412	0.999268	0.802635	0.471764	0.99998	0.426104	0.109936
TMEM191C:ENSG00000206140		-0.370885	0.312892	0.0199354	0.611189	1.5786	1.34325	0.851555	0.79865	1.08499	0.608773	1.63064	2.06307	0.988824	0.999213	0.995621	0.999967	0.265316	0.193723	0.999268	0.539143	0.227253	0.99998	0.0545857	0.00799791
ZDHHC12	Homo sapiens zinc finger, DHHC-type containing 12 (ZDHHC12), mRNA	-0.370696	-0.21307	-0.127846	-0.208542	-0.274632	-0.562515	-0.071749	-0.216831	0.0547981	-0.273747	-0.15599	-0.0279174	0.92589	0.999213	0.906706	0.999967	0.695499	0.136602	0.999268	0.714398	0.8973	0.99998	0.665447	0.933577
RAVER1	Homo sapiens ribonucleoprotein, PTB-binding 1 (RAVER1), mRNA	-0.37015	-0.0630116	-0.352353	-0.036196	0.00508242	-0.219814	0.0538641	-0.600818	-0.628131	-0.0108035	-0.34632	-0.111776	0.949985	0.999213	0.734193	0.999967	0.999904	0.68997	0.999268	0.33765	0.167082	0.99998	0.401168	0.769733
GSDMD	Homo sapiens gasdermin D (GSDMD)	-0.37013	-0.20868	-0.224981	-0.180645	-0.0889038	-0.46285	0.091815	-0.346997	-0.728674	0.0429347	-0.411285	-0.651103	0.867809	0.999213	0.756885	0.999967	0.911787	0.120683	0.999268	0.41516	0.0184782	0.99998	0.120816	0.00793258
PIDD	Homo sapiens p53-induced death domain protein (PIDD)	-0.370103	-0.122274	-0.308965	-0.529532	-0.269715	-0.522218	0.235662	-0.467781	-0.244693	-0.0523561	-0.560697	-0.50837	0.983879	0.999213	0.82818	0.999967	0.825447	0.376565	0.999268	0.575077	0.681612	0.99998	0.272685	0.263988
NUMBL	Homo sapiens numb homolog (Drosophila)-like (NUMBL), mRNA	-0.370075	0.0131129	-0.0105095	-0.12411	-0.125093	-0.437132	0.486337	-0.0852861	-0.0677133	0.0244985	-0.101927	-0.143335	0.941355	0.999213	0.993858	0.999967	0.896019	0.264589	0.999268	0.902178	0.875859	0.99998	0.780129	0.636578
ANKRD16	Homo sapiens ankyrin repeat domain 16 (ANKRD16)	-0.369982	-0.161024	-0.125559	-0.157523	-0.328061	-0.393322	-0.0718326	-0.266664	-0.566615	-0.0502743	-0.458065	-0.90394	0.880974	0.999213	0.896647	0.999967	0.501503	0.194896	0.999268	0.582194	0.0875375	0.99998	0.0965483	0.000714779
USP46-AS1:ENSG00000248866		-0.369377	-0.149933	-0.172653	-0.0642279	-0.194301	-0.118739	-0.0495385	-0.826081	-1.08965	-0.194212	-0.974378	-0.999413	0.94839	0.999213	0.89279	0.999967	0.816803	0.806234	0.999268	0.120054	0.00972673	0.99998	0.0055421	0.00183454
SPRY1	Homo sapiens sprouty homolog 1, antagonist of FGF signaling (Drosophila) (SPRY1)	-0.369229	0.0639307	-0.0455055	-0.155961	-0.0720996	-0.103206	0.229608	0.400806	0.447096	0.218714	0.509827	0.760532	0.988824	0.999213	0.991979	0.999967	0.983035	0.940609	0.999268	0.834052	0.716729	0.99998	0.586996	0.335397
PQLC1	Homo sapiens PQ loop repeat containing 1 (PQLC1)	-0.369158	-0.210599	-0.0646222	-0.155663	-0.146074	-0.40546	0.0909621	-0.335267	-0.112306	-0.129843	-0.284471	0.0497851	0.931916	0.999213	0.963993	0.999967	0.862012	0.253089	0.999268	0.514403	0.778246	0.99998	0.371145	0.873453
RASA3	Homo sapiens RAS p21 protein activator 3 (RASA3), mRNA	-0.369086	-0.518552	0.0403292	-0.764552	-0.911515	0.0546519	-0.0988264	0.0802524	0.771072	-0.413202	0.126024	0.214226	0.988824	0.999213	0.987704	0.999967	0.332496	0.949758	0.999268	0.945755	0.191865	0.99998	0.836442	0.66688
ERO1LB	Homo sapiens ERO1-like beta (S. cerevisiae) (ERO1LB), mRNA	-0.36876	-0.198619	-0.110646	-0.211109	-0.448459	-0.378647	-0.267128	-0.610139	-0.709236	0.100316	-0.562874	-0.353366	0.798926	0.999213	0.88781	0.999967	0.170181	0.118129	0.999268	0.0657672	0.00685703	0.99998	0.0115714	0.0783133
ZNHIT2	Homo sapiens zinc finger, HIT-type containing 2 (ZNHIT2), mRNA	-0.368612	-0.626169	-0.608442	-0.165266	0.10115	-0.412051	0.139499	-0.59252	-0.398442	-0.22744	-0.54602	-0.256734	0.986671	0.969028	0.610508	0.999967	0.955832	0.541243	0.999268	0.497367	0.517731	0.99998	0.350237	0.623716
GPR89C	Homo sapiens G protein-coupled receptor 89C (GPR89C), mRNA	-0.368	-0.0496497	-0.493906	0.0418493	-0.15362	-0.256981	-0.204855	0.224356	0.251677	-0.364086	-0.534439	-1.01757	0.960376	0.999213	0.624471	0.999967	0.901554	0.64683	0.999268	0.779288	0.63215	0.99998	0.220912	0.0127532
DGKQ	Homo sapiens diacylglycerol kinase, theta 110kDa (DGKQ), mRNA	-0.367784	-0.0953035	0.0561131	-0.148993	-0.00760545	0.376446	0.34834	0.0061107	0.402101	0.0165998	-0.0138673	0.498542	0.94839	0.999213	0.976746	0.999967	0.999904	0.393403	0.999268	0.992941	0.347218	0.99998	0.975033	0.133921
INE1	Homo sapiens inactivation escape 1 (non-protein coding) (INE1), non-coding RNA	-0.367532	-0.306335	-0.14726	-0.0630761	-0.203826	-0.0212683	0.400806	0.0689612	0.241485	0.140997	-0.267354	0.118025	0.988824	0.999213	0.963563	0.999967	0.928394	0.987472	0.999268	0.963355	0.784868	0.99998	0.745119	0.868542
ZNF880	Homo sapiens zinc finger protein 880 (ZNF880), mRNA	-0.36748	-1.05044	-0.876283	0.239149	-0.0322233	-0.677915	0.0943687	-0.335884	-1.6029	-0.389691	-0.414295	-1.17986	0.946146	0.241621	0.139387	0.999967	0.981402	0.105251	0.999268	0.588561	0.00110458	0.99998	0.252414	0.00121408
TMEM120B	Homo sapiens transmembrane protein 120B (TMEM120B), mRNA	-0.367471	-0.364782	-0.494596	-0.259202	-0.516428	-0.59589	-0.0126138	-0.437667	-0.922661	-0.161033	-0.768718	-0.954221	0.847443	0.87336	0.283534	0.999967	0.201662	0.0408278	0.999268	0.294427	0.00432572	0.99998	0.00392135	0.000181026
ZNF135	Homo sapiens zinc finger protein 135 (ZNF135)	-0.367018	-0.783209	-1.7462	-0.0896996	-0.633791	-1.02342	-1.30097	-1.69743	-3.52557	-0.15248	-0.208559	-2.14689	0.986671	0.829057	0.0616565	0.999967	0.54242	0.0934259	0.999268	0.0966413	0.000347525	0.99998	0.719479	0.00019735
KLHL17	Homo sapiens kelch-like family member 17 (KLHL17), mRNA	-0.366298	-0.239231	-0.179205	-0.322514	-0.28851	-0.618198	0.302609	0.0606962	0.654346	-0.200506	0.0493797	0.598239	0.972153	0.999213	0.909654	0.999967	0.793348	0.266314	0.999268	0.946839	0.152997	0.99998	0.923781	0.114872
C1orf213	Homo sapiens chromosome 1 open reading frame 213 (C1orf213)	-0.366233	-0.346546	-0.765885	0.47593	0.000188375	-0.610185	0.118012	-0.110172	-0.262462	-0.119098	-0.95435	-1.51115	0.988824	0.999213	0.532763	0.999967	0.999904	0.439153	0.999268	0.931521	0.730429	0.99998	0.0904437	0.00525369
INS-IGF2	Homo sapiens INS-IGF2 readthrough (INS-IGF2)	-0.366064	0.214641	-0.065092	0.295204	1.00966	0.578459	0.807504	1.85271	1.00989	0.930069	1.22209	0.82442	0.94839	0.999213	0.971494	0.999967	0.0384728	0.14639	0.999268	0.00104932	0.0237841	0.99998	0.00092567	0.0133434
APOBEC3C	Homo sapiens apolipoprotein B mRNA editing enzyme, catalytic polypeptide-like 3C (APOBEC3C), mRNA	-0.36595	0.574187	0.570245	-0.641216	-0.262588	0.594459	-2.28665	-0.176935	0.899752	0.0196597	1.2689	2.37499	0.989273	0.999213	0.874035	0.999967	0.947074	0.691994	0.999268	0.945068	0.492841	0.99998	0.209528	0.00713571
PKD1P1	Homo sapiens polycystic kidney disease 1 (autosomal dominant) pseudogene 1 (PKD1P1), non-coding RNA	-0.365402	-0.0386394	-0.271176	-0.0677133	-0.0599502	-0.232179	0.246938	-0.0339078	0.0236037	-0.157959	-0.52596	-0.00826803	0.94839	0.999213	0.794805	0.999967	0.966029	0.631493	0.999268	0.965621	0.961227	0.99998	0.16352	0.982734
PTRH1	Homo sapiens peptidyl-tRNA hydrolase 1 homolog (S. cerevisiae) (PTRH1), mRNA	-0.36538	-0.0393546	-0.330682	0.0845673	-0.548245	-0.269622	0.323208	-0.366486	-0.574273	-0.00713936	-0.55736	-0.599941	0.988824	0.999213	0.843953	0.999967	0.638061	0.725251	0.999268	0.709582	0.379547	0.99998	0.323201	0.23026
STAG3L3	Homo sapiens stromal antigen 3-like 3 (STAG3L3), non-coding RNA	-0.365316	-0.50021	-0.512486	-0.245869	-0.62105	-0.822929	-0.054382	-0.514936	-1.12987	-0.4581	-1.41951	-1.61444	0.941355	0.862433	0.461352	0.999967	0.255219	0.0346682	0.999268	0.374882	0.0111918	0.99998	0.000325966	2.06241e-05
SAT2	Homo sapiens spermidine/spermine N1-acetyltransferase family member 2 (SAT2), mRNA	-0.365068	-0.163186	-0.187416	-0.295804	-0.330505	-0.45384	-0.281921	-0.480224	-0.518403	-0.163467	-0.599964	-0.29869	0.688032	0.999213	0.701536	0.999967	0.271702	0.0304924	0.999268	0.0867406	0.0185901	0.99998	0.00193755	0.0831276
GPRIN3	Homo sapiens GPRIN family member 3 (GPRIN3), mRNA	-0.364924	-0.495031	-0.919404	0.0694353	-0.033029	-0.246172	-0.181325	-0.798615	-1.04161	0.350424	-0.7092	-0.894585	0.988824	0.999213	0.509635	0.999967	0.991176	0.738477	0.999268	0.317257	0.0914919	0.99998	0.199865	0.0770208
HEXDC	Homo sapiens hexosaminidase (glycosyl hydrolase family 20, catalytic domain) containing (HEXDC), mRNA	-0.364682	0.00186579	-0.235651	-0.303264	-0.216559	-0.632346	0.00401564	-0.588536	-1.18794	0.193889	-0.585577	-0.898866	0.94839	0.999214	0.82818	0.999967	0.803121	0.127229	0.999268	0.29612	0.00680169	0.99998	0.122693	0.0110128
AK001533	Homo sapiens cDNA FLJ10671 fis, clone NT2RP2006333	-0.364663	-0.225349	-0.55679	-0.334672	-0.440628	-0.579167	0.0973227	-0.749864	-1.60555	0.0092549	-0.974263	-0.716215	0.986671	0.999213	0.631432	0.999967	0.668688	0.320386	0.999268	0.326544	0.00784194	0.99998	0.0560792	0.114965
RAC2	Homo sapiens ras-related C3 botulinum toxin substrate 2 (rho family, small GTP binding protein Rac2) (RAC2), mRNA	-0.364585	-1.193	-0.627674	-1.32187	1.02928	0.0930452	0.459944	1.13417	3.29288	-0.456747	2.68404	4.26395	0.991144	0.999213	0.918157	0.999967	0.793234	0.974718	0.999268	0.673644	0.0498592	0.99998	0.0868213	0.00312085
MEA1	Homo sapiens male-enhanced antigen 1 (MEA1), mRNA	-0.364462	-0.289436	-0.223908	-0.0905034	-0.385544	-0.608311	-0.249108	-0.500473	-0.587024	0.0432116	-0.406409	-0.46164	0.184593	0.42212	0.338859	0.999967	0.021332	3.77326e-05	0.999268	0.00503616	7.41728e-05	0.99998	0.00108205	8.64017e-05
PDGFD	Homo sapiens platelet derived growth factor D (PDGFD)	-0.364331	-0.418842	-0.118589	-0.755428	-0.0849583	0.210917	-0.187471	0.478705	1.29256	-0.572686	0.150663	0.585917	0.988824	0.999213	0.977968	0.999967	0.977866	0.858343	0.999268	0.717828	0.11643	0.99998	0.857709	0.373389
GPR146	Homo sapiens G protein-coupled receptor 146 (GPR146), mRNA	-0.364318	0.165884	0.0770224	0.165394	0.350043	-0.115844	0.181957	-0.155073	-2.1045	0.128588	-0.938079	-2.38881	0.94839	0.999213	0.962402	0.999967	0.623108	0.826933	0.999268	0.824569	0.000105015	0.99998	0.0152023	5.74424e-07
RP11-279F6.1:ENSG00000245750		-0.364247	-0.0661589	-0.237793	-0.0573728	-0.733194	-0.766947	-0.642133	-0.519101	-3.96892	-0.228455	-2.31475	-3.40337	0.955141	0.999213	0.845905	0.999967	0.281399	0.105251	0.999268	0.454049	6.0798e-05	0.99998	8.81797e-05	6.54065e-08
AX747770	Homo sapiens cDNA FLJ35536 fis, clone SPLEN2002451	-0.364246	-0.231653	-0.504265	-0.664124	-1.61462	-1.73549	-0.787412	-2.05968	-4.85557	-0.435837	-3.1536	-4.60896	0.944339	0.999213	0.491064	0.999967	0.00646096	0.000627566	0.999268	0.00682586	3.49496e-05	0.99998	2.84296e-06	1.18522e-07
PPP1R26	Homo sapiens protein phosphatase 1, regulatory subunit 26 (PPP1R26), mRNA	-0.364044	-0.0801828	-0.445502	-0.00514928	0.0836765	-0.276641	-0.20029	-0.295215	-0.478781	0.169712	0.0343441	0.00929485	0.851764	0.999213	0.364866	0.999967	0.912349	0.359358	0.999268	0.435335	0.0762982	0.99998	0.908506	0.970897
NARFL	Homo sapiens nuclear prelamin A recognition factor-like (NARFL), mRNA	-0.363628	-0.134795	-0.248347	-0.338351	-0.253502	-0.486532	0.183339	-0.244624	-0.518772	0.104892	-0.0912352	-0.380643	0.880974	0.999213	0.72773	0.999967	0.646654	0.110677	0.999268	0.59353	0.095091	0.99998	0.773253	0.134544
WDR54	Homo sapiens WD repeat domain 54 (WDR54), mRNA	-0.36294	-0.11755	0.205557	-0.566262	-0.212081	0.403469	-0.265695	-0.238356	0.36011	0.0756291	-0.00437395	0.449854	0.955141	0.999213	0.867824	0.999967	0.839917	0.381042	0.999268	0.738603	0.416226	0.99998	0.993402	0.205199
CACNB4	Homo sapiens calcium channel, voltage-dependent, beta 4 subunit (CACNB4)	-0.362353	0.640798	0.098211	-0.961411	-1.91435	0.0845377	-0.439306	2.02401	4.19932	0.274754	2.56239	3.66006	0.989273	0.999213	0.985779	0.999967	0.240102	0.955944	0.999268	0.165074	0.000210868	0.99998	0.00760919	7.17596e-05
SLC44A2	Homo sapiens solute carrier family 44, member 2 (SLC44A2)	-0.36215	-0.104331	0.159509	-0.333293	-0.616145	-0.437997	-0.324719	-1.08292	-0.564803	-0.580251	-0.560148	0.0240551	0.941355	0.999213	0.881612	0.999967	0.220589	0.234094	0.999268	0.0382879	0.134849	0.99998	0.0792433	0.939012
CXorf57	Homo sapiens chromosome X open reading frame 57 (CXorf57)	-0.362122	-0.331325	-0.0415581	-0.314497	-0.690444	-0.569426	-0.321526	-1.41333	-0.935475	-0.304225	-0.768123	-0.41177	0.749578	0.78086	0.963829	0.999967	0.0134553	0.0107089	0.999268	0.000148781	0.000455813	0.99998	0.000541493	0.0290572
C17orf70	Homo sapiens chromosome 17 open reading frame 70 (C17orf70)	-0.362015	-0.395682	-0.592543	-0.40741	-0.563063	-0.852275	-0.0100542	-0.78094	-1.6743	-0.281015	-1.04614	-1.45177	0.94839	0.999213	0.441817	0.999967	0.367377	0.0426201	0.999268	0.161627	0.000536078	0.99998	0.00713846	0.000159951
RRAGD	Homo sapiens Ras-related GTP binding D (RRAGD), mRNA	-0.361878	-0.0365902	-0.0368934	-0.112577	-0.294683	-0.12968	-0.143866	-0.475255	-0.0441562	0.0307019	-0.378225	0.266763	0.939373	0.999213	0.981696	0.999967	0.640723	0.760328	0.999268	0.332912	0.913434	0.99998	0.228424	0.339368
SLC9A3R2	Homo sapiens solute carrier family 9, subfamily A (NHE3, cation proton antiporter 3), member 3 regulator 2 (SLC9A3R2)	-0.361704	-0.0667015	-0.149436	-0.159871	-0.0700716	-0.412467	0.147327	-0.281508	-0.661175	-0.16642	-0.454091	-0.85829	0.94839	0.999213	0.90444	0.999967	0.956661	0.338153	0.999268	0.682694	0.14706	0.99998	0.241851	0.0159819
LOC100294145	Homo sapiens uncharacterized LOC100294145 (LOC100294145)	-0.361661	-0.157051	-0.238	-0.079512	-0.219572	-0.455182	0.241006	0.38845	0.156295	0.037624	-0.0616893	-0.0731911	0.664995	0.999213	0.575162	0.999967	0.520757	0.0269473	0.999268	0.168512	0.492841	0.99998	0.770822	0.680955
ZNF324	Homo sapiens zinc finger protein 324 (ZNF324), mRNA	-0.361644	-0.152001	-0.0343821	-0.33434	-0.385601	-0.499355	-0.0932311	-0.277222	-0.496436	-0.0510039	-0.212798	-0.469433	0.762986	0.999213	0.97279	0.999967	0.227811	0.028813	0.999268	0.397395	0.0363152	0.99998	0.310423	0.0130278
ZNF589	Homo sapiens zinc finger protein 589 (ZNF589), mRNA	-0.36153	-0.303111	-0.64039	-0.791384	-0.744786	-0.753855	-0.121914	-0.207564	-0.176497	-0.424161	-0.797477	-1.00251	0.880974	0.990717	0.16444	0.999967	0.0755789	0.0191901	0.999268	0.69337	0.621773	0.99998	0.00474076	0.000214647
CRYBB2P1	Homo sapiens crystallin, beta B2 pseudogene 1 (CRYBB2P1)	-0.361241	-0.137982	0.046014	0.0991983	-0.0330737	-0.207801	0.100533	0.107247	0.0140792	-0.268965	-0.165064	0.134916	0.923802	0.999213	0.974306	0.999967	0.97826	0.602214	0.999268	0.853222	0.971078	0.99998	0.598678	0.619179
AL137445	Homo sapiens mRNA; cDNA DKFZp566O134 (from clone DKFZp566O134)	-0.361128	-0.563449	-0.485049	-0.620478	-0.609481	-0.201634	0.663737	0.539745	-0.17967	-0.138517	-0.159976	0.335739	0.988824	0.999213	0.815972	0.999967	0.70932	0.852596	0.999268	0.690963	0.864082	0.99998	0.850679	0.617014
MRPS34	Homo sapiens mitochondrial ribosomal protein S34 (MRPS34), nuclear gene encoding mitochondrial protein, mRNA	-0.360869	-0.361039	-0.543153	-0.218486	-0.239107	-0.577288	-0.137233	-0.425593	-0.921751	-0.111378	-0.447683	-0.822324	0.803952	0.793505	0.144219	0.999967	0.581909	0.0215537	0.999268	0.210125	0.000753084	0.99998	0.0476386	0.000205008
AHDC1	Homo sapiens AT hook, DNA binding motif, containing 1 (AHDC1), mRNA	-0.360821	-0.35453	-0.402015	-0.0212439	-0.235171	-0.482796	0.333783	-0.256396	-0.395556	-0.220734	-0.466643	-0.485982	0.940634	0.983969	0.571598	0.999967	0.733551	0.180853	0.999268	0.620111	0.258186	0.99998	0.128872	0.0801154
MAPK4	Homo sapiens mitogen-activated protein kinase 4 (MAPK4), mRNA	-0.360707	0.17626	-0.0562622	0.00628229	-0.0865104	0.755902	0.0465004	1.18347	1.80549	-1.10735	0.323443	1.38512	0.988824	0.999213	0.986274	0.999967	0.973983	0.345309	0.999268	0.239176	0.0151064	0.99998	0.628387	0.0109785
CA11	Homo sapiens carbonic anhydrase XI (CA11), mRNA	-0.359651	0.342123	0.232646	0.491641	0.97814	1.91705	0.647141	2.43543	3.49185	0.802237	3.61898	4.85722	0.988824	0.999213	0.947317	0.999967	0.486279	0.0203227	0.999268	0.0147046	3.12159e-05	0.99998	1.2822e-05	8.69691e-09
ZDHHC11	Homo sapiens zinc finger, DHHC-type containing 11 (ZDHHC11), mRNA	-0.359417	-0.0325365	0.0851324	-0.115539	-0.214882	-0.216227	0.202551	0.125789	0.702066	0.0124906	-0.0176182	0.290336	0.941355	0.999213	0.946588	0.999967	0.782694	0.614613	0.999268	0.857132	0.0667859	0.99998	0.963716	0.323171
D2HGDH	Homo sapiens D-2-hydroxyglutarate dehydrogenase (D2HGDH), nuclear gene encoding mitochondrial protein, mRNA	-0.358284	-0.183226	-0.340597	-0.326833	-0.407548	-0.776282	-0.145815	-0.791999	-1.7406	-0.0855944	-0.908805	-1.22926	0.931519	0.999213	0.640427	0.999967	0.460967	0.0267691	0.999268	0.0876465	3.98654e-05	0.99998	0.00501036	0.000109159
NCAPH2	Homo sapiens non-SMC condensin II complex, subunit H2 (NCAPH2)	-0.358261	-0.184844	-0.159777	-0.242203	-0.428274	-0.60897	-0.0475719	-0.562091	-0.594772	-0.0690056	-0.418713	-0.265645	0.560998	0.983969	0.693297	0.999967	0.0644709	0.00102882	0.999268	0.0172617	0.00158149	0.99998	0.00993966	0.068048
HFE	Homo sapiens hemochromatosis splice variant delE3-7 (HFE) mRNA, complete cds;Homo sapiens isolate EMO1 hereditary hemochromatosis protein (HFE) mRNA, partial cds;Homo sapiens hemochromatosis (HFE)	-0.357896	-0.328364	-0.601251	-0.07965	-0.125878	-0.399147	-0.0546648	-0.110373	-0.477387	0.140564	-0.301508	-0.577275	0.688032	0.724974	0.0374253	0.999967	0.771131	0.056265	0.999268	0.742071	0.0264371	0.99998	0.104425	0.00105899
NAPRT1	Homo sapiens nicotinate phosphoribosyltransferase domain containing 1 (NAPRT1), mRNA	-0.357792	-0.193813	-0.290826	-0.208984	-0.132084	-0.582614	0.0712517	-0.446549	-1.05808	-0.0751026	-0.474983	-0.848057	0.969006	0.999213	0.814635	0.999967	0.919591	0.238339	0.999268	0.533688	0.0372037	0.99998	0.281258	0.0334011
RAD18	Homo sapiens RAD18 homolog (S. cerevisiae) (RAD18), mRNA	-0.357774	-0.232826	0.0353615	0.123686	-0.0407945	-0.0573454	0.269584	0.0460278	0.044885	-0.0148486	-0.188628	0.00396802	0.789033	0.994995	0.972733	0.999967	0.959032	0.86389	0.999268	0.916616	0.870193	0.99998	0.387035	0.985356
NARF	Homo sapiens nuclear prelamin A recognition factor (NARF)	-0.357617	-0.221726	-0.0949124	-0.0439292	-0.117081	-0.0593126	-0.0716759	-0.0359562	-0.122148	0.0508839	-0.155043	-0.163321	0.634257	0.955744	0.865797	0.999967	0.773716	0.815096	0.999268	0.92197	0.559095	0.99998	0.394101	0.311128
CASKIN1	Homo sapiens CASK interacting protein 1 (CASKIN1), mRNA	-0.357384	0.339257	-0.0159585	-0.667392	0.267695	0.884493	-0.800837	-0.0537277	1.85455	0.163642	1.16635	2.76939	0.989979	0.999213	0.997268	0.999967	0.947602	0.547526	0.999268	0.982355	0.112065	0.99998	0.320039	0.0065409
DGAT1	Homo sapiens diacylglycerol O-acyltransferase 1 (DGAT1), mRNA	-0.357244	-0.254838	-0.249891	-0.20544	-0.15217	-0.53473	-0.08782	-0.345117	-0.340648	-0.227307	-0.443448	-0.246163	0.676304	0.899506	0.538468	0.999967	0.707089	0.0110046	0.999268	0.250236	0.127776	0.99998	0.0219243	0.159676
TMEM229B	Homo sapiens transmembrane protein 229B (TMEM229B), mRNA	-0.356844	-0.387244	-0.0165913	-0.247569	-0.405496	-0.33337	-1.0192	-0.679873	0.155229	-0.573907	-0.542171	0.53445	0.986671	0.999213	0.993678	0.999967	0.670385	0.564954	0.999268	0.308474	0.761132	0.99998	0.224408	0.155382
TICAM2	Homo sapiens toll-like receptor adaptor molecule 2 (TICAM2), mRNA	-0.356663	0.219421	-0.8071	0.215925	-0.406367	-0.135647	-3.02414	-0.864458	-1.50395	-1.17036	-1.39461	-1.81667	0.988824	0.999213	0.726923	0.999967	0.849408	0.913567	0.999268	0.515391	0.124337	0.99998	0.0779732	0.0162847
NOTCH3	Homo sapiens notch 3 (NOTCH3), mRNA	-0.356128	-1.51891	-0.20391	-0.31159	0.937192	0.209626	0.535064	1.9507	3.44435	1.58958	3.1449	4.29342	0.991144	0.999213	0.980344	0.999967	0.804679	0.93642	0.999268	0.369825	0.024879	0.99998	0.0229191	0.000955514
TSC22D3	Homo sapiens TSC22 domain family, member 3 (TSC22D3)	-0.355958	-0.0511406	0.0352159	-0.219311	-0.225572	-0.382159	-0.0309415	-0.413531	0.381259	-0.190042	-0.174331	0.14738	0.94839	0.999213	0.985407	0.999967	0.800029	0.391638	0.999268	0.578829	0.437421	0.99998	0.67476	0.682365
CALML3	Homo sapiens calmodulin-like 3 (CALML3), mRNA	-0.355803	-0.629239	-1.06469	-0.348375	0.175266	-0.745031	-0.946346	-0.381539	-2.88822	-0.21732	-0.277929	-2.47189	0.988824	0.999213	0.367153	0.999967	0.927143	0.30416	0.999268	0.698428	0.00161045	0.99998	0.730446	0.000977098
MVK	Homo sapiens mevalonate kinase (MVK)	-0.35569	-0.0490949	0.0383463	-0.0591765	0.0198385	-0.150539	-0.309273	-0.614639	-1.85348	0.00811361	-0.908251	-2.26873	0.880974	0.999213	0.97796	0.999967	0.986455	0.66919	0.999268	0.118201	5.57222e-07	0.99998	0.00083399	4.73803e-11
DMWD	Homo sapiens dystrophia myotonica, WD repeat containing (DMWD), mRNA	-0.355237	-0.233425	-0.121895	-0.186447	-0.257272	-0.00273603	0.254933	0.0876284	0.40035	-0.167215	-0.177187	0.253473	0.880974	0.999213	0.894349	0.999967	0.646027	0.99524	0.999268	0.869595	0.182529	0.99998	0.523745	0.2786
LZTFL1	Homo sapiens leucine zipper transcription factor-like 1 (LZTFL1)	-0.355153	-0.0487462	0.393469	-0.0900504	-0.50607	-0.23232	-0.321838	-0.786649	-1.00794	-0.0445928	-0.695429	-0.859767	0.851006	0.999213	0.393828	0.999967	0.176393	0.430397	0.999268	0.0335774	0.000910838	0.99998	0.00489276	0.000261893
KBTBD8	Homo sapiens kelch repeat and BTB (POZ) domain containing 8 (KBTBD8), mRNA	-0.355117	-0.431447	-0.223996	-0.0497883	0.218996	0.789054	-0.0500607	0.334519	0.795759	-0.30499	0.402483	0.641482	0.968566	0.999213	0.871383	0.999967	0.849751	0.0911577	0.999268	0.635314	0.076654	0.99998	0.300261	0.0598946
CEP85L	Homo sapiens centrosomal protein 85kDa-like (CEP85L)	-0.355014	-0.037383	0.086314	0.21735	-0.162693	0.0868662	0.256489	0.176875	0.514468	-0.14572	0.108198	0.242395	0.85056	0.999213	0.92131	0.999967	0.77744	0.802229	0.999268	0.677552	0.0545498	0.99998	0.674286	0.252955
CACNA2D3	Homo sapiens calcium channel, voltage-dependent, alpha 2/delta subunit 3 (CACNA2D3), mRNA	-0.354952	0.819628	0.51989	1.2946	1.91694	3.0194	1.30165	2.50054	2.79672	-0.28239	2.0495	2.09655	0.991144	0.999213	0.936846	0.999967	0.542716	0.0906221	0.999268	0.238638	0.0785392	0.99998	0.143878	0.100393
ISYNA1	Homo sapiens inositol-3-phosphate synthase 1 (ISYNA1)	-0.354636	0.0351583	0.00581579	0.0696221	0.506737	0.709838	0.353849	0.913631	0.923336	-0.349568	1.5296	1.363	0.983879	0.999213	0.997252	0.999967	0.609014	0.203081	0.999268	0.213872	0.0957944	0.99998	0.00118416	0.00167895
GRK6	Homo sapiens G protein-coupled receptor kinase 6 (GRK6)	-0.354553	-0.162817	-0.147732	-0.0580948	-0.00301111	-0.184206	0.00751651	-0.153317	-0.252222	-0.0875222	-0.226683	-0.484497	0.789033	0.999213	0.805967	0.999967	0.999904	0.472561	0.999268	0.665559	0.282547	0.99998	0.275007	0.010069
GGACT	Homo sapiens gamma-glutamylamine cyclotransferase (GGACT)	-0.354234	-0.492631	-0.38647	-0.446794	-0.181754	-0.310972	-0.374555	-0.450918	-1.67326	-0.323022	-0.633476	-1.74206	0.865925	0.611262	0.461352	0.999967	0.750566	0.291899	0.999268	0.319321	6.50856e-05	0.99998	0.0314333	8.43584e-07
ZHX2	Homo sapiens zinc fingers and homeoboxes 2 (ZHX2), mRNA	-0.354142	-0.0799797	-0.0800925	0.00188011	-0.144235	-0.27739	-0.0466179	-0.246851	-0.416294	0.165936	-0.211282	-0.599156	0.81724	0.999213	0.925914	0.999967	0.794465	0.310318	0.999268	0.526043	0.122594	0.99998	0.381144	0.00575535
FIZ1	Homo sapiens FLT3-interacting zinc finger 1 (FIZ1), mRNA	-0.353686	-0.125096	-0.350916	-0.0245114	-0.075939	-0.0138241	0.00732318	-0.381077	-0.248565	-0.0555019	-0.172065	0.0414158	0.880974	0.999213	0.553498	0.999967	0.92784	0.975855	0.999268	0.379545	0.434203	0.99998	0.538887	0.87399
ZNF300	Homo sapiens zinc finger protein 300 (ZNF300)	-0.353282	-0.273025	-0.921531	0.743925	0.813486	-0.0825237	0.909573	1.20141	0.606304	-0.488641	0.402847	0.256143	0.960376	0.999213	0.210342	0.999967	0.220589	0.909195	0.999268	0.0668851	0.257486	0.99998	0.290391	0.475502
GNMT	Homo sapiens glycine N-methyltransferase (GNMT), mRNA	-0.352737	-0.169298	-0.279113	-0.775082	-0.797552	-1.48236	-0.486741	-0.498445	-1.25761	-0.688151	-2.1485	-3.82557	0.944339	0.999213	0.75719	0.999967	0.0990572	0.000181374	0.999268	0.595895	0.0632091	0.99998	2.12739e-06	5.99228e-10
TNK2	Homo sapiens tyrosine kinase, non-receptor, 2 (TNK2)	-0.352687	0.0414834	-0.0565762	-0.297012	-0.132641	-0.0536529	0.0262273	-0.295167	-0.491297	0.00279237	-0.241852	-0.238685	0.94839	0.999213	0.973037	0.999967	0.901789	0.927556	0.999268	0.649219	0.259454	0.99998	0.554079	0.502004
CYP46A1	Homo sapiens cytochrome P450, family 46, subfamily A, polypeptide 1 (CYP46A1), mRNA	-0.352562	-0.00057443	-0.0813701	-0.467904	-0.699849	-0.228784	-0.769402	-1.69976	-1.92666	-0.773067	-1.79348	-1.4218	0.846477	0.999214	0.926673	0.999967	0.0423652	0.428738	0.999268	0.000248817	2.31316e-06	0.464561	8.05782e-08	1.81468e-07
GLI4	Homo sapiens GLI family zinc finger 4 (GLI4), mRNA	-0.352544	-0.299822	-0.526513	0.121701	-0.141942	-0.329623	0.32295	-0.460759	-0.477207	-0.220047	-0.83342	-0.663206	0.986671	0.999213	0.643031	0.999967	0.932403	0.641561	0.999268	0.607809	0.435898	0.99998	0.109009	0.150209
GRIP2	Homo sapiens glutamate receptor interacting protein 2 (GRIP2), mRNA	-0.352407	0.558898	0.239507	0.744853	2.06763	2.48903	0.0193575	3.59234	3.43819	-0.0687737	1.85794	2.2144	0.989273	0.999213	0.955154	0.999967	0.237549	0.0437009	0.999268	0.0421088	0.0144117	0.99998	0.0812135	0.0216229
MLLT6	Homo sapiens myeloid/lymphoid or mixed-lineage leukemia (trithorax homolog, Drosophila); translocated to, 6 (MLLT6), mRNA	-0.352165	-0.203479	-0.378968	-0.133366	-0.315823	-0.402317	-0.0566978	-0.346783	-0.454383	0.103918	-0.217421	-0.286171	0.597678	0.969028	0.165633	0.999967	0.210452	0.0260363	0.999268	0.152369	0.0152431	0.99998	0.18419	0.0529514
AP001065.15:ENSG00000228709		-0.352157	0.159511	0.188066	0.515088	1.09316	1.16516	0.453551	0.861116	0.674541	0.663843	0.958887	1.39431	0.988824	0.999213	0.932615	0.999967	0.280481	0.104591	0.999268	0.363229	0.342584	0.99998	0.139623	0.0169132
RP11-38L15.8:ENSG00000272430		-0.351731	0.416894	0.41079	0.270056	0.734178	0.165003	0.875154	0.329333	-1.32717	0.584945	-0.568156	-2.66721	0.988824	0.999213	0.777527	0.999967	0.370333	0.823178	0.999268	0.748432	0.0663729	0.99998	0.328087	6.18257e-05
MAPKBP1	Homo sapiens mitogen-activated protein kinase binding protein 1 (MAPKBP1)	-0.351522	-0.390943	-0.405534	-0.113139	-0.292292	-0.475593	-0.127914	-0.556788	-0.540674	-0.0528636	-0.456039	-0.513936	0.739163	0.584359	0.236372	0.999967	0.388625	0.0316788	0.999268	0.0490824	0.0150493	0.99998	0.0173843	0.00387329
ZNF311	Homo sapiens zinc finger protein 311 (ZNF311), mRNA	-0.351388	-0.617026	-1.54224	-0.254946	0.0613536	-0.586611	0.525821	0.535724	0.305234	0.240546	0.494519	-0.642562	0.955141	0.794587	0.0134338	0.999967	0.966946	0.216734	0.999268	0.408956	0.536203	0.99998	0.223995	0.101693
KCNJ3	Homo sapiens potassium inwardly-rectifying channel, subfamily J, member 3 (KCNJ3)	-0.351269	0.133148	-0.092697	-0.247767	0.00783448	-0.256311	-0.203205	-0.7067	-3.74048	0.109916	-1.3894	-3.60439	0.955141	0.999213	0.953707	0.999967	0.999213	0.564954	0.999268	0.221487	8.60605e-07	0.99998	0.00446546	2.06957e-07
CORO1B	Homo sapiens coronin, actin binding protein, 1B (CORO1B)	-0.351116	-0.290465	-0.360162	-0.0112013	0.0296766	-0.0817272	0.144568	0.0424478	0.333172	0.00399638	0.322881	0.445705	0.941355	0.999213	0.639005	0.999967	0.981112	0.867267	0.999268	0.951684	0.372559	0.99998	0.320109	0.120618
BC034827	Homo sapiens cDNA clone IMAGE:4826633	-0.351072	-0.63692	-0.168816	-0.0853432	-0.164178	-0.223293	-0.846865	-1.25628	-2.52486	0.145045	-0.962148	-1.07169	0.94839	0.724974	0.891851	0.999967	0.874858	0.653132	0.999268	0.0359296	2.63428e-05	0.99998	0.021361	0.00570473
WDSUB1	Homo sapiens WD repeat, sterile alpha motif and U-box domain containing 1 (WDSUB1)	-0.351063	-0.250655	0.324244	0.0420085	-0.365443	0.113645	0.182207	0.181684	0.450415	-0.12131	-0.180353	0.209832	0.94839	0.999213	0.715409	0.999967	0.617263	0.823581	0.999268	0.787213	0.272433	0.99998	0.628387	0.50199
POLR2I	Homo sapiens polymerase (RNA) II (DNA directed) polypeptide I, 14.5kDa (POLR2I), mRNA	-0.350973	-0.0965266	-0.30188	-0.0182181	-0.0844054	-0.20223	-0.0323604	-0.452895	-0.464683	-0.18304	-0.397591	-0.775992	0.846477	0.999213	0.587807	0.999967	0.908111	0.500156	0.999268	0.221196	0.0913622	0.99998	0.0962515	0.000753468
PPP1R3E	Homo sapiens protein phosphatase 1, regulatory subunit 3E (PPP1R3E), mRNA	-0.350808	0.0518861	0.0385228	-0.204242	-0.150761	-0.433459	-0.0679233	-0.971085	-2.30136	-0.0906859	-1.53904	-2.01297	0.94839	0.999213	0.982902	0.999967	0.888962	0.335754	0.999268	0.116376	0.000198983	0.99998	0.000277318	3.45087e-06
SNX8	Homo sapiens sorting nexin 8 (SNX8), mRNA	-0.350801	-0.203771	-0.230635	-0.249982	-0.471851	-0.400912	0.0813991	0.0434581	0.573164	-0.169964	0.0840629	0.6746	0.917124	0.999213	0.765327	0.999967	0.322993	0.227314	0.999268	0.943112	0.0614616	0.99998	0.794614	0.00623547
ZBTB48	Homo sapiens zinc finger and BTB domain containing 48 (ZBTB48), mRNA	-0.350482	-0.19761	-0.440751	-0.169048	-0.335684	-0.77449	-0.0842004	-0.724361	-1.02895	-0.101857	-0.772159	-1.10973	0.813289	0.999213	0.279577	0.999967	0.394275	0.00358908	0.999268	0.0427197	0.000553537	0.99998	0.00134101	4.97701e-06
B3GNT1	Homo sapiens UDP-GlcNAc:betaGal beta-1,3-N-acetylglucosaminyltransferase 1 (B3GNT1), mRNA	-0.35024	-0.275724	-0.165649	-0.247245	-0.48744	-0.653015	-0.283965	-0.77941	-1.03924	-0.11682	-0.799204	-0.846921	0.71916	0.875209	0.748461	0.999967	0.0702628	0.00216565	0.999268	0.00607565	1.90244e-05	0.99998	9.31737e-05	1.02896e-05
AZI1	Homo sapiens 5-azacytidine induced 1 (AZI1)	-0.349898	-0.0746248	0.0496014	-0.11007	-0.242286	-0.333536	0.675299	-0.122161	0.331101	0.161293	-0.406125	0.627483	0.958397	0.999213	0.980274	0.999967	0.822993	0.541243	0.999268	0.885325	0.484127	0.99998	0.348496	0.0769788
ARHGAP33	Homo sapiens Rho GTPase activating protein 33 (ARHGAP33)	-0.349768	-0.0341449	-0.493331	0.0151628	-0.140154	-0.532701	-0.0687862	-1.51419	-1.33075	-0.0655066	-1.03836	-0.888786	0.978476	0.999213	0.644279	0.999967	0.931962	0.409266	0.999268	0.050536	0.0210591	0.99998	0.0318106	0.0395359
GPI	Homo sapiens glucose-6-phosphate isomerase (GPI)	-0.349511	0.0172748	-0.00946384	0.0564259	0.271734	0.27544	0.0258748	0.168722	0.37122	0.144428	0.261638	0.364885	0.941355	0.999213	0.994567	0.999967	0.662778	0.448717	0.999268	0.760136	0.296965	0.99998	0.398638	0.184218
DUT	Homo sapiens deoxyuridine triphosphatase (DUT), nuclear gene encoding mitochondrial protein	-0.349462	-0.436267	-0.236528	-0.181863	-0.0833226	0.0526404	-0.241543	-0.201248	-0.47953	-0.0476855	-0.301825	-0.479157	0.713004	0.426423	0.593076	0.999967	0.870518	0.847031	0.999268	0.506292	0.0242154	0.99998	0.101497	0.00512533
FLJ10038	Homo sapiens uncharacterized protein FLJ10038 (FLJ10038), non-coding RNA	-0.349311	-0.105928	-0.6224	-0.0338405	-0.345463	-0.322225	-0.0333361	-0.627871	-1.38517	-0.0984892	-0.992713	-1.70896	0.867809	0.999213	0.13918	0.999967	0.384128	0.228106	0.999268	0.062725	9.3799e-06	0.99998	0.000113183	5.15541e-09
GLUD1P3	Homo sapiens glutamate dehydrogenase 1 pseudogene 3 (GLUD1P3), non-coding RNA	-0.349166	-0.450364	-0.607057	0.309238	-0.30175	-0.621681	0.0381572	-1.21668	-1.54369	-0.224944	-0.720187	-1.03085	0.988824	0.999213	0.603248	0.999967	0.816803	0.326149	0.999268	0.142356	0.0183063	0.99998	0.162842	0.0307203
ANKMY1	Homo sapiens ankyrin repeat and MYND domain containing 1 (ANKMY1)	-0.348935	0.0499226	-0.0103737	-0.0842394	-0.389057	-0.203791	0.123459	0.0662866	0.0176496	0.130809	-0.18538	0.0687194	0.92685	0.999213	0.993572	0.999967	0.44921	0.575257	0.999268	0.911448	0.962573	0.99998	0.562736	0.8127
HDAC10	Homo sapiens histone deacetylase 10 (HDAC10)	-0.348879	-0.153085	-0.317833	-0.267553	-0.104332	-0.323012	0.00946798	-0.513565	-1.00735	0.122437	-0.583652	-0.762103	0.941355	0.999213	0.683626	0.999967	0.914298	0.401509	0.999268	0.320619	0.0106765	0.99998	0.0873013	0.0154967
MSI2	Homo sapiens musashi RNA-binding protein 2 (MSI2)	-0.348835	-0.31396	-0.369117	-0.233211	-0.372971	-0.52609	-0.0175205	-0.402638	-0.966287	-0.090067	-0.787888	-1.25015	0.355761	0.408295	0.0732106	0.999967	0.0411824	0.000504414	0.999268	0.0441776	4.41052e-07	0.99998	6.17648e-07	4.13878e-12
FPGT-TNNI3K	Homo sapiens FPGT-TNNI3K readthrough (FPGT-TNNI3K)	-0.348112	-0.305046	-0.522976	-0.791483	-0.619884	-0.547568	0.632815	0.0541082	-0.100439	0.37404	-0.145873	-0.67988	0.988824	0.999213	0.654076	0.999967	0.493265	0.347024	0.999268	0.962834	0.88774	0.99998	0.798039	0.143412
UNC93B1	Homo sapiens unc-93 homolog B1 (C. elegans) (UNC93B1), mRNA	-0.347944	-0.36853	-0.475347	0.0392132	0.0203529	-0.104413	0.363039	0.308412	1.03857	-0.0590508	0.618223	0.976928	0.94839	0.999213	0.531734	0.999967	0.991619	0.838231	0.999268	0.587168	0.00497579	0.99998	0.0554136	0.0011206
NBEA	Homo sapiens neurobeachin (NBEA)	-0.347476	-0.0973032	0.128807	-0.0514366	-0.110197	0.299357	0.0319792	-0.148519	0.452008	-0.350612	-0.576668	0.460407	0.988824	0.999213	0.971494	0.999967	0.9615	0.715231	0.999268	0.90617	0.513539	0.99998	0.334754	0.373326
PIAS2	Homo sapiens protein inhibitor of activated STAT, 2 (PIAS2)	-0.347131	-0.138873	0.0437843	-0.0122947	-0.137063	-0.146724	-0.138259	-0.24283	-0.333992	0.105773	-0.264334	-0.380635	0.880974	0.999213	0.972218	0.999967	0.836638	0.667956	0.999268	0.576717	0.264764	0.99998	0.311222	0.100316
CD72	Homo sapiens CD72 molecule (CD72), mRNA	-0.347084	0.322961	-0.203743	0.482569	0.415476	0.581753	0.536601	0.403634	0.739654	0.431618	0.247001	1.1766	0.988824	0.999213	0.92131	0.999967	0.8106	0.502786	0.999268	0.714749	0.287173	0.99998	0.737063	0.0350063
ZFP62	Homo sapiens ZFP62 zinc finger protein (ZFP62)	-0.346881	-0.190272	0.00753183	0.0280151	-0.0486629	-0.198846	0.056684	-0.111247	-0.392233	-0.00760906	-0.262099	-0.520358	0.882458	0.999213	0.994637	0.999967	0.959032	0.55669	0.999268	0.815853	0.184406	0.99998	0.31618	0.0261985
FOXM1	Homo sapiens forkhead box M1 (FOXM1)	-0.346278	0.916031	0.427348	0.147925	0.249348	0.616589	0.536027	0.066428	0.102935	-0.145154	0.388561	0.11316	0.988824	0.983969	0.876308	0.999967	0.922644	0.538192	0.999268	0.968305	0.919887	0.99998	0.645511	0.887188
IRS1	Homo sapiens insulin receptor substrate 1 (IRS1), mRNA	-0.346183	-0.305171	-0.389003	-0.0950985	-0.270562	-0.9559	-0.054452	-0.440405	-1.25257	0.0770356	-0.498199	-1.24291	0.64882	0.69929	0.174571	0.999967	0.335994	8.65458e-06	0.999268	0.0844645	2.64911e-07	0.99998	0.00419543	1.37654e-09
CCDC171	Homo sapiens coiled-coil domain containing 171 (CCDC171), mRNA	-0.346128	-1.23306	-0.49073	0.258613	-1.43603	-0.462366	0.0891518	-0.840687	-0.333944	-0.775228	-0.0263993	0.630684	0.988824	0.388335	0.680696	0.999967	0.0852468	0.476961	0.999268	0.258906	0.550958	0.99998	0.962866	0.125693
OGFOD2	Homo sapiens 2-oxoglutarate and iron-dependent oxygenase domain containing 2 (OGFOD2), mRNA	-0.346031	-0.0956868	-0.39734	-0.257008	-0.210421	-0.535041	-0.073314	-0.676854	-1.14852	-0.0940523	-0.777176	-0.910052	0.846477	0.999213	0.389022	0.999967	0.675266	0.0465045	0.999268	0.0604965	0.000199583	0.99998	0.00180302	0.000119721
OPLAH	Homo sapiens 5-oxoprolinase (ATP-hydrolysing) (OPLAH), mRNA	-0.345645	-0.0992231	-0.339601	-0.360606	-0.284284	-0.668516	0.022172	-0.726337	-1.03467	-0.082696	-0.866822	-1.27488	0.972393	0.999213	0.769002	0.999967	0.779217	0.181564	0.999268	0.311085	0.0525885	0.99998	0.0631797	0.00427523
GJC1	Homo sapiens gap junction protein, gamma 1, 45kDa (GJC1)	-0.345622	0.529389	0.575628	0.463091	2.21144	3.12691	0.695315	1.25237	1.8281	0.56178	0.464803	1.4599	0.989979	0.999213	0.887185	0.999967	0.253945	0.019111	0.999268	0.458168	0.120508	0.99998	0.678797	0.106377
TCTEX1D2	Homo sapiens Tctex1 domain containing 2 (TCTEX1D2), mRNA	-0.34549	-0.464634	-0.126255	-0.606852	-0.378358	-0.644684	-0.397507	-0.448315	-0.549494	-0.471755	-0.977746	-0.382668	0.982173	0.999213	0.942794	0.999967	0.688909	0.213206	0.999268	0.594591	0.342872	0.99998	0.0456629	0.374064
ISG15	Homo sapiens ISG15 ubiquitin-like modifier (ISG15), mRNA	-0.345278	-0.210015	-0.369518	-0.181731	-0.2052	-0.168375	0.261923	0.301566	0.552065	0.108483	0.641247	0.578004	0.988824	0.999213	0.821458	0.999967	0.908623	0.846203	0.999268	0.769572	0.39345	0.99998	0.265733	0.268621
MAFA	Homo sapiens v-maf musculoaponeurotic fibrosarcoma oncogene homolog A (avian) (MAFA), mRNA	-0.34525	0.0499165	-0.225397	-0.890119	-0.2341	0.471869	-1.41498	-2.59667	0.013249	-0.0998463	-0.0342501	2.12717	0.995621	0.999213	0.986843	0.999967	0.981112	0.902405	0.999268	0.47762	0.996038	0.99998	0.991016	0.319721
SYNE2	Homo sapiens spectrin repeat containing, nuclear envelope 2 (SYNE2)	-0.345168	-0.0863114	-0.20552	-0.0582894	-0.374537	-0.360193	-0.0334248	-0.388585	-1.03455	0.215023	-0.569338	-1.01598	0.941355	0.999213	0.815972	0.999967	0.506626	0.316353	0.999268	0.450346	0.00690157	0.99998	0.074672	0.000996574
PFKL	Homo sapiens phosphofructokinase, liver (PFKL)	-0.345082	-0.0316408	-0.0898443	-0.0853412	-0.0204254	-0.24419	0.0351599	-0.0430871	-0.532795	0.0944692	-0.0518436	-0.478273	0.927402	0.999213	0.93675	0.999967	0.987745	0.487526	0.999268	0.945111	0.10558	0.99998	0.878324	0.0638121
CP	Homo sapiens ceruloplasmin (ferroxidase) (CP)	-0.344853	0.120573	0.014803	0.248899	0.191426	-0.447485	0.158506	-0.171341	-2.0499	0.953625	-0.396043	-3.43077	0.988824	0.999213	0.995621	0.999967	0.921646	0.571517	0.999268	0.893792	0.00409247	0.99998	0.553036	1.72458e-07
TCF19	Homo sapiens transcription factor 19 (TCF19)	-0.343994	0.388345	0.0820939	-0.593717	-0.911288	-0.508166	0.0104873	0.2001	1.50324	0.20741	0.811148	1.85403	0.988824	0.999213	0.981255	0.999967	0.46443	0.550209	0.999268	0.86844	0.0211765	0.99998	0.218334	0.00154833
COL6A2	Homo sapiens collagen, type VI, alpha 2 (COL6A2)	-0.34349	0.130032	0.215873	-1.77851	-0.435677	-0.550099	0.311687	0.192688	1.35012	0.207758	1.72695	2.91199	0.991144	0.999213	0.981669	0.999967	0.937456	0.827338	0.999268	0.949802	0.401222	0.99998	0.235932	0.0246866
STK17B	Homo sapiens serine/threonine kinase 17b (STK17B), mRNA	-0.343489	0.117105	0.376536	0.361616	0.612673	0.42917	-0.176457	0.286177	0.812268	0.063932	0.33734	1.15572	0.988824	0.999213	0.821254	0.999967	0.599045	0.572153	0.999268	0.784185	0.196438	0.99998	0.579556	0.0205674
MTCP1	Homo sapiens mature T-cell proliferation 1 (MTCP1), nuclear gene encoding mitochondrial protein, mRNA	-0.343453	-0.0128811	-0.159862	-0.0128343	-0.0451383	-0.34277	0.172426	0.296155	0.0488646	0.0174328	-0.197654	-0.268163	0.880974	0.999213	0.834134	0.999967	0.964953	0.290417	0.999268	0.534879	0.898684	0.99998	0.486508	0.277542
RAB40C	Homo sapiens RAB40C, member RAS oncogene family (RAB40C)	-0.343259	-0.0250949	0.0171603	0.000441598	0.00472486	-0.151312	0.351154	-0.0881648	-0.361796	-0.103623	-0.361003	-0.437263	0.92685	0.999213	0.991979	0.999967	0.999904	0.703579	0.999268	0.882435	0.294844	0.99998	0.228753	0.103219
AGBL5	Homo sapiens ATP/GTP binding protein-like 5 (AGBL5)	-0.34311	-0.236422	0.0504169	-0.427434	-0.847769	-0.660846	-0.540659	-0.955809	-1.68129	-0.110896	-1.51771	-1.26841	0.820824	0.999213	0.958089	0.999967	0.00760629	0.00994104	0.999268	0.0089924	1.61196e-06	0.99998	3.79281e-07	5.80953e-07
FBF1	Homo sapiens Fas (TNFRSF6) binding factor 1 (FBF1), mRNA	-0.342921	-0.333071	-0.359585	-0.354775	-0.251986	-0.129022	-0.306826	-1.3387	-0.367146	-0.331961	-0.466051	0.0288539	0.986671	0.999213	0.775256	0.999967	0.824903	0.846203	0.999268	0.0445556	0.460005	0.99998	0.306638	0.949254
GOLGA8A	Homo sapiens golgin A8 family, member A (GOLGA8A)	-0.342755	-0.0519207	-0.356883	0.120944	0.940349	1.153	0.298489	0.195067	0.946224	0.338046	0.517961	0.63477	0.978476	0.999213	0.761716	0.999967	0.165564	0.0219833	0.999268	0.899522	0.23762	0.99998	0.221404	0.102696
SHKBP1	Homo sapiens SH3KBP1 binding protein 1 (SHKBP1), mRNA	-0.34258	-0.233957	-0.119212	-0.0867996	0.0961902	0.176435	0.245027	0.165387	0.708539	0.0487215	0.643607	0.927578	0.756282	0.976609	0.840043	0.999967	0.860738	0.472857	0.999268	0.617281	0.00121199	0.99998	0.00104673	1.86539e-06
STOML1	Homo sapiens stomatin (EPB72)-like 1 (STOML1)	-0.34237	-0.213943	-0.220632	-0.0710225	-0.352085	-0.191955	-0.417267	-0.667912	-0.49329	-0.0402167	-0.247072	-0.417929	0.917124	0.999213	0.769499	0.999967	0.493653	0.587968	0.999268	0.101502	0.112294	0.99998	0.383248	0.0926278
RP11-508M1.7:ENSG00000232426		-0.34237	-0.174979	-1.0524	0.134178	0.0340793	-0.685892	0.277933	-1.13768	-1.22619	-0.782524	-0.706396	-3.55695	0.988824	0.999213	0.509227	0.999967	0.993748	0.445688	0.999268	0.418766	0.221923	0.99998	0.358651	0.00015185
MFSD9	Homo sapiens major facilitator superfamily domain containing 9 (MFSD9), mRNA	-0.342126	-0.069046	-0.0905663	0.0513499	0.00922866	0.0720743	0.0579352	0.147442	0.194252	0.0333622	0.0529364	0.00688756	0.647741	0.999213	0.870181	0.999967	0.991619	0.750811	0.999268	0.596493	0.30718	0.99998	0.773992	0.967115
ADCK5	Homo sapiens aarF domain containing kinase 5 (ADCK5), mRNA	-0.341743	-0.116527	-0.128435	-0.323237	-0.282109	-0.467246	0.130362	-0.397662	-0.23579	-0.260566	-0.371303	-0.277218	0.944339	0.999213	0.910273	0.999967	0.690297	0.228999	0.999268	0.468037	0.550838	0.99998	0.275884	0.363609
CAPS	Homo sapiens calcyphosine (CAPS)	-0.341708	-0.169381	-0.102925	-0.247694	-0.141994	-0.274342	0.543887	-0.730598	-1.29164	-0.476357	-1.34579	-1.33046	0.988824	0.999213	0.962866	0.999967	0.933377	0.706557	0.999268	0.425517	0.0663709	0.99998	0.018128	0.0102758
LTBP4	Homo sapiens latent transforming growth factor beta binding protein 4 (LTBP4)	-0.341679	0.182664	-0.404313	0.453289	1.90648	2.79501	-0.252817	2.83159	4.83244	0.440506	3.76448	4.90675	0.989273	0.999213	0.91343	0.999967	0.284312	0.0208906	0.999268	0.0429168	3.9232e-05	0.99998	0.00022378	1.11698e-06
RP11-486G15.2:ENSG00000271576		-0.341675	-0.415915	-0.476824	-0.441022	-1.36069	-1.17757	0.0363872	-1.59829	-3.92652	0.0547631	-0.984486	-2.42891	0.984463	0.999213	0.663751	0.999967	0.0769784	0.0424467	0.999268	0.0521581	3.41998e-05	0.99998	0.0622249	5.00282e-05
CYP7A1	Homo sapiens cytochrome P450, family 7, subfamily A, polypeptide 1 (CYP7A1), mRNA	-0.341668	0.00619653	-0.474294	0.356066	0.339533	-0.514572	0.040602	-1.43725	-4.89314	0.242065	-2.37319	-5.15843	0.988824	0.999213	0.841553	0.999967	0.866074	0.590596	0.999268	0.201996	8.69013e-05	0.99998	0.00388236	3.38651e-05
GPR153	Homo sapiens G protein-coupled receptor 153 (GPR153), mRNA	-0.341555	-0.0583158	-0.168312	-0.228926	-0.153584	-0.47369	0.176298	-0.161993	0.170815	-0.553692	-0.933479	-1.11442	0.979113	0.999213	0.91329	0.999967	0.908623	0.371926	0.999268	0.881239	0.796388	0.99998	0.0340664	0.00668342
IPMK	Homo sapiens inositol polyphosphate multikinase (IPMK), mRNA	-0.341523	-0.135684	-0.180823	0.0724489	-0.154795	-0.264009	-0.364607	-0.24704	-0.488184	-0.115865	-0.311271	-0.241844	0.813289	0.999213	0.761245	0.999967	0.756992	0.304035	0.999268	0.499908	0.0569623	0.99998	0.154524	0.222273
LOC100129858	Homo sapiens uncharacterized LOC100129858 (LOC100129858), non-coding RNA	-0.341516	0.201907	0.113967	-0.275559	0.016974	0.103595	-0.38245	-0.643335	-0.5626	-0.421188	-1.12232	-1.10074	0.988824	0.999213	0.953581	0.999967	0.996682	0.88677	0.999268	0.395166	0.30237	0.99998	0.0189243	0.011203
GLTSCR2	Homo sapiens glioma tumor suppressor candidate region gene 2 (GLTSCR2), mRNA	-0.341448	-0.0621131	-0.170856	-0.117196	-0.0444255	-0.361522	0.0231025	-0.326283	-0.777859	0.0247972	-0.385468	-0.615278	0.918927	0.999213	0.844991	0.999967	0.966946	0.276062	0.999268	0.495959	0.0222299	0.99998	0.197256	0.0234346
ZNF26	Homo sapiens zinc finger protein 26 (ZNF26)	-0.341331	-0.177349	-0.21658	-0.0700491	-0.126981	0.0197932	0.0584729	0.0890885	0.153885	-0.119305	0.113162	-0.27401	0.71916	0.999213	0.624471	0.999967	0.76108	0.946826	0.999268	0.791785	0.469764	0.99998	0.549745	0.0923297
TAF1C	Homo sapiens TATA box binding protein (TBP)-associated factor, RNA polymerase I, C, 110kDa (TAF1C)	-0.340686	-0.148265	-0.361218	-0.168049	-0.232609	-0.256034	0.225199	-0.294285	-0.410466	-0.0103069	-0.61448	-0.682949	0.94839	0.999213	0.657666	0.999967	0.766759	0.554067	0.999268	0.620111	0.309036	0.99998	0.0707239	0.0282077
ZNF891	Homo sapiens zinc finger protein 891 (ZNF891), mRNA	-0.340599	0.0225851	-0.186014	0.2824	0.294756	0.477252	0.099401	-0.442031	-1.01043	-0.286583	-0.746392	-0.827207	0.949791	0.999213	0.874503	0.999967	0.714553	0.253105	0.999268	0.481438	0.0284134	0.99998	0.0369711	0.0116515
DVL1	Homo sapiens dishevelled segment polarity protein 1 (DVL1), mRNA	-0.340564	-0.0666772	-0.0564191	-0.133477	-0.0521086	-0.337149	0.171249	-0.114868	-0.142153	-0.0388321	-0.0570767	-0.0441009	0.960018	0.999213	0.977386	0.999967	0.969658	0.487602	0.999268	0.88526	0.773612	0.99998	0.904331	0.911762
TBL3	Homo sapiens transducin (beta)-like 3 (TBL3), mRNA	-0.340415	-0.21631	-0.172173	-0.262565	-0.134486	-0.284112	-0.199285	-0.534266	-0.796527	-0.0839365	-0.277181	-0.379416	0.885413	0.999213	0.821849	0.999967	0.84456	0.360468	0.999268	0.169046	0.00844318	0.99998	0.306443	0.1147
GATSL2	Homo sapiens GATS protein-like 2 (GATSL2), mRNA	-0.340345	-0.104843	-0.231948	0.182738	0.0084917	0.383334	-0.0307502	0.289121	0.777229	-0.174761	0.298039	0.518016	0.94839	0.999213	0.815972	0.999967	0.999213	0.346207	0.999268	0.606199	0.0313732	0.99998	0.371402	0.0735339
FBXL14	Homo sapiens F-box and leucine-rich repeat protein 14 (FBXL14), mRNA	-0.340206	-0.0851161	-0.0335888	-0.488814	-0.181369	-0.374138	-0.0635745	-0.179841	-0.202574	-0.121771	-0.32423	-0.351938	0.94839	0.999213	0.985407	0.999967	0.833857	0.353205	0.999268	0.779288	0.631937	0.99998	0.372424	0.273897
TOB1-AS1	Homo sapiens TOB1 antisense RNA 1 (TOB1-AS1), non-coding RNA	-0.340132	-0.241862	0.311236	-0.934702	-0.431338	-1.39197	0.357184	0.151027	-0.707511	-0.52298	-0.828695	-0.552148	0.988824	0.999213	0.824564	0.999967	0.675015	0.0171878	0.999268	0.88627	0.266197	0.99998	0.105507	0.227479
SKIDA1	Homo sapiens SKI/DACH domain containing 1 (SKIDA1), mRNA	-0.340078	-0.303579	-0.282761	-0.216607	-0.516199	-0.760727	-0.163578	-0.882008	-1.62484	-0.341953	-1.1337	-2.04372	0.71916	0.780378	0.461352	0.999967	0.0440095	0.000377864	0.999268	0.00241374	3.70998e-08	0.99998	5.83682e-07	7.63756e-13
NRIP3	Homo sapiens nuclear receptor interacting protein 3 (NRIP3), mRNA	-0.339921	0.295307	0.388306	-1.26829	0.323428	2.63524	-0.605728	2.04217	4.43803	-0.744287	3.03709	4.31859	0.991144	0.999213	0.948588	0.999967	0.947709	0.0804567	0.999268	0.302837	0.00209828	0.99998	0.0189243	0.000410771
NIM1	Homo sapiens serine/threonine-protein kinase NIM1 (NIM1)	-0.339804	0.212471	0.652223	-0.731571	0.230124	1.41253	-0.923313	-0.435072	0.263195	0.355791	-0.617735	0.0137791	0.989273	0.999213	0.838637	0.999967	0.955469	0.263255	0.999268	0.837899	0.848907	0.99998	0.626751	0.990863
COL27A1	Homo sapiens collagen, type XXVII, alpha 1 (COL27A1), mRNA	-0.339702	-0.110681	-0.434952	-0.152038	-0.190884	-0.58605	0.258267	-0.489155	-2.49147	0.333836	-1.03054	-2.85562	0.986671	0.999213	0.708983	0.999967	0.8799	0.261693	0.999268	0.506292	4.64632e-05	0.99998	0.0214521	1.41301e-07
SLCO4C1	Homo sapiens solute carrier organic anion transporter family, member 4C1 (SLCO4C1), mRNA	-0.339685	-0.0386505	-0.0506434	0.169827	0.308657	0.239201	0.0514695	0.115641	-1.05071	0.369207	-0.2238	-1.49205	0.945505	0.999213	0.974306	0.999967	0.627619	0.548077	0.999268	0.851837	0.00491034	0.99998	0.506193	7.14942e-06
SGK3	Homo sapiens serum/glucocorticoid regulated kinase family, member 3 (SGK3)	-0.339443	-0.0331395	-0.160452	0.0301879	-0.302946	-0.105659	-0.0335921	-0.36001	-0.614229	-0.0115464	-0.391478	-0.799622	0.865925	0.999213	0.821254	0.999967	0.481941	0.744863	0.999268	0.34145	0.0275801	0.99998	0.0921278	0.000392383
APOA4	Homo sapiens apolipoprotein A-IV (APOA4), mRNA	-0.339438	0.0841262	0.158348	0.891752	1.53024	1.50624	0.499695	0.837004	0.538372	0.728019	0.915348	-0.376268	0.988824	0.999213	0.963993	0.999967	0.37204	0.195515	0.999268	0.659525	0.694277	0.99998	0.289049	0.659045
ANKRD2	Homo sapiens ankyrin repeat domain 2 (stretch responsive muscle) (ANKRD2)	-0.33934	-0.106673	-0.871473	-0.0592761	-0.65951	-1.95358	0.970842	1.44977	2.5062	0.613253	1.7681	2.03067	0.988824	0.999213	0.657308	0.999967	0.744786	0.0905547	0.999268	0.381869	0.0291707	0.99998	0.0364543	0.00888128
MIR600HG	Homo sapiens MIR600 host gene (non-protein coding) (MIR600HG), non-coding RNA	-0.339233	-0.217164	-0.355218	-0.1453	-0.248493	-0.335704	-0.259267	-0.116167	-0.602113	-0.234089	-0.657588	-0.454365	0.880092	0.999213	0.501174	0.999967	0.651155	0.277724	0.999268	0.819612	0.0579974	0.99998	0.0126084	0.0523442
NCAN	Homo sapiens neurocan (NCAN), mRNA	-0.339031	0.0930666	0.0915315	-0.133268	0.362446	1.33925	0.991861	2.83432	4.29573	0.489784	1.94825	3.09265	0.988824	0.999213	0.981023	0.999967	0.865596	0.107183	0.999268	0.0500466	0.000254667	0.99998	0.0181302	8.18315e-05
MLLT3	Homo sapiens myeloid/lymphoid or mixed-lineage leukemia (trithorax homolog, Drosophila); translocated to, 3 (MLLT3), mRNA	-0.338917	-0.0670425	0.230896	-0.00350069	-0.346575	-0.0394719	-0.532348	-0.863993	-0.707191	-0.541	-1.04015	-0.587173	0.891934	0.999213	0.731115	0.999967	0.474268	0.926053	0.999268	0.0296675	0.0201581	0.99998	0.000180299	0.0112921
GPR124	Homo sapiens G protein-coupled receptor 124 (GPR124), mRNA	-0.338768	-0.400225	0.283461	-1.16026	-0.0247689	-0.302116	0.520227	1.39156	1.60731	0.456806	1.07217	2.19537	0.991144	0.999213	0.971494	0.999967	0.999904	0.901161	0.999268	0.554368	0.327286	0.99998	0.468833	0.0812628
NUBP2	Homo sapiens nucleotide binding protein 2 (NUBP2), mRNA	-0.338189	-0.133927	-0.0914426	-0.0260065	0.0860065	-0.148794	0.217625	-0.23512	-0.330579	-0.137538	-0.290469	-0.218526	0.986671	0.999213	0.965195	0.999967	0.957121	0.824233	0.999268	0.784117	0.553527	0.99998	0.571478	0.628791
ZNF738	Homo sapiens zinc finger protein 738 (ZNF738), non-coding RNA	-0.337992	0.270295	0.839315	0.0811461	0.477573	0.638658	-2.25201	0.368706	-0.704114	0.144745	0.924544	0.185372	0.989273	0.999213	0.741013	0.999967	0.828542	0.564954	0.999268	0.811052	0.493953	0.99998	0.2495	0.818251
HERC3	Homo sapiens HECT and RLD domain containing E3 ubiquitin protein ligase 3 (HERC3)	-0.337939	-0.214812	-0.205187	-0.100386	-0.284661	-0.306886	-0.215314	-0.133337	-0.202552	0.0513303	-0.0659399	-0.13369	0.71916	0.983969	0.646705	0.999967	0.357701	0.141805	0.999268	0.694286	0.367221	0.99998	0.75534	0.439791
FLJ41484	Homo sapiens cDNA FLJ35543 fis, clone SPLEN2002957	-0.337755	0.207157	-0.607648	-0.0305583	-0.211075	0.553932	-0.560597	-0.973004	-2.79467	0.740719	-0.573086	-3.28673	0.988824	0.999213	0.81333	0.999967	0.934967	0.566258	0.999268	0.445001	0.00646493	0.99998	0.532541	0.00199291
PHKA1	Homo sapiens phosphorylase kinase, alpha 1 (muscle) (PHKA1)	-0.33771	-0.0629257	-0.279181	-0.118769	-0.208489	-0.413263	-0.0788422	-0.713115	-1.12028	0.224987	-0.798273	-0.94042	0.941355	0.999213	0.711717	0.999967	0.737883	0.198603	0.999268	0.0736433	0.000676941	0.99998	0.00429923	0.00035942
NEK6	Homo sapiens NIMA-related kinase 6 (NEK6)	-0.336959	-0.146966	-0.0579583	0.0132818	-0.0617167	-0.342122	-0.0729191	-0.147672	-1.14245	-0.0413853	-0.336598	-1.08343	0.917977	0.999213	0.963563	0.999967	0.947507	0.279128	0.999268	0.769228	0.000540424	0.99998	0.21841	4.65428e-05
CCDC94	Homo sapiens coiled-coil domain containing 94 (CCDC94), mRNA	-0.336013	-0.216613	-0.322251	-0.0885313	-0.122956	-0.242177	0.0647978	-0.0444419	-0.21523	-0.0515583	-0.0952688	-0.109686	0.89188	0.999213	0.598191	0.999967	0.853131	0.424493	0.999268	0.932926	0.468561	0.99998	0.738345	0.648833
SFMBT2	Homo sapiens Scm-like with four mbt domains 2 (SFMBT2)	-0.335889	-0.00558449	0.441766	0.104432	0.29864	0.72408	0.0918942	0.273575	1.08075	-0.11482	0.123989	0.940662	0.988824	0.999213	0.804959	0.999967	0.848351	0.278592	0.999268	0.791172	0.0764333	0.99998	0.844392	0.0486904
POLD2	Homo sapiens polymerase (DNA directed), delta 2, accessory subunit (POLD2)	-0.335331	-0.208985	-0.130192	-0.102092	-0.182239	-0.410606	-0.183695	-0.369389	-0.963477	-0.0473263	-0.697518	-1.04415	0.575458	0.91532	0.75719	0.999967	0.520459	0.0155032	0.999268	0.101619	2.13005e-06	0.99998	2.46974e-05	2.76346e-09
AK093551	Homo sapiens cDNA FLJ36232 fis, clone THYMU2001270	-0.334855	-0.0835685	-1.21398	0.150377	0.262738	0.227116	1.10055	0.070079	0.84833	0.421101	-0.793362	-1.13895	0.988824	0.999213	0.129935	0.999967	0.837405	0.739728	0.999268	0.95427	0.164647	0.99998	0.109281	0.0137354
MANEA	Homo sapiens mannosidase, endo-alpha (MANEA), mRNA	-0.334606	-0.337934	-0.392569	-0.229399	-0.375019	-0.613631	-0.224217	-0.170649	-0.404467	-0.289669	-0.443024	-0.654189	0.682087	0.594176	0.174652	0.999967	0.153768	0.00195032	0.999268	0.587168	0.0569924	0.99998	0.0113058	0.000118149
TMEM161A	Homo sapiens transmembrane protein 161A (TMEM161A)	-0.334561	-0.211031	-0.217983	-0.200071	-0.353155	-0.675302	-0.215045	-0.785064	-1.05606	-0.166701	-0.747502	-0.754922	0.880974	0.999213	0.739642	0.999967	0.403919	0.01519	0.999268	0.0380247	0.00074931	0.99998	0.00445691	0.00176285
SOX18	Homo sapiens SRY (sex determining region Y)-box 18 (SOX18), mRNA	-0.334429	-1.6668	0.265918	1.04783	0.334101	-2.92624	0.0306434	-2.43459	-3.35173	0.735618	-1.9223	-2.62491	0.991144	0.999213	0.973037	0.999967	0.949142	0.141856	0.999268	0.29165	0.0546833	0.99998	0.244765	0.0814985
MAPK8IP3	Homo sapiens mitogen-activated protein kinase 8 interacting protein 3 (MAPK8IP3)	-0.334398	-0.176382	-0.322595	-0.199507	-0.191293	-0.329342	0.143573	-0.396754	-0.468142	0.0637627	-0.593769	-0.473615	0.981952	0.999213	0.790652	0.999967	0.873641	0.548396	0.999268	0.587168	0.355938	0.99998	0.167943	0.226226
HEY2	Homo sapiens hairy/enhancer-of-split related with YRPW motif 2 (HEY2), mRNA	-0.334284	-0.469898	-0.201114	0.0702034	-0.273405	-0.606951	0.287867	-0.620545	-1.17167	-0.203986	-0.852214	-1.08919	0.943218	0.850175	0.824979	0.999967	0.65871	0.0719455	0.999268	0.189485	0.00221443	0.99998	0.005964	0.000255868
SLC27A1	Homo sapiens solute carrier family 27 (fatty acid transporter), member 1 (SLC27A1), mRNA	-0.333928	0.0420212	-0.1784	0.106466	0.244686	0.231164	-0.0750073	-0.103807	0.103812	-0.0262284	0.284525	0.741204	0.941355	0.999213	0.847995	0.999967	0.701958	0.537676	0.999268	0.850773	0.766054	0.99998	0.343525	0.00481562
CYP2E1	Homo sapiens cytochrome P450, family 2, subfamily E, polypeptide 1 (CYP2E1), mRNA	-0.333918	-0.153762	-0.248039	-0.551381	-0.803578	-1.51221	-0.888442	-2.2643	-3.01228	-0.776363	-2.87563	-4.0234	0.988824	0.999213	0.91343	0.999967	0.45406	0.0225845	0.999268	0.0114736	0.000102055	0.99998	1.5614e-05	2.39733e-08
FBXL6	Homo sapiens F-box and leucine-rich repeat protein 6 (FBXL6)	-0.333823	-0.135851	-0.287757	-0.0972719	0.0955694	0.216218	0.0176267	-0.0858218	0.0191239	0.0964269	0.244442	0.307568	0.865925	0.999213	0.607321	0.999967	0.889359	0.45045	0.999268	0.84747	0.949699	0.99998	0.301225	0.141685
LOC285074	Homo sapiens anaphase promoting complex subunit 1 pseudogene (LOC285074), non-coding RNA	-0.333498	-0.0122258	0.0866368	-0.14751	-0.160835	-0.434755	-0.242423	-0.483582	-0.709832	-0.168767	-0.501853	-0.505377	0.846739	0.999213	0.91343	0.999967	0.733935	0.0705427	0.999268	0.167504	0.00897964	0.99998	0.0260594	0.0142208
XRCC3	Homo sapiens X-ray repair complementing defective repair in Chinese hamster cells 3 (XRCC3)	-0.333296	0.50396	0.928365	-0.698923	-0.543372	-0.329101	-0.607373	-0.210524	-0.415761	0.824578	-0.160755	-0.0274197	0.988824	0.998865	0.253702	0.999967	0.546232	0.582674	0.999268	0.800664	0.434883	0.99998	0.780452	0.957514
UNC13D	Homo sapiens unc-13 homolog D (C. elegans) (UNC13D), mRNA	-0.333241	0.0103036	-0.26716	0.0169567	0.314741	-0.0114596	-0.0140779	-0.374842	-1.22265	0.227684	-0.708608	-1.09628	0.986671	0.999213	0.842949	0.999967	0.779847	0.989735	0.999268	0.645168	0.0327353	0.99998	0.133381	0.0132482
TIGD6	Homo sapiens tigger transposable element derived 6 (TIGD6)	-0.333156	-0.151006	-0.193866	-0.0520488	-0.275809	-0.472653	-0.142804	-0.347926	-0.601495	-0.210784	-0.351347	-0.600089	0.789033	0.999213	0.699727	0.999967	0.424484	0.0326698	0.999268	0.253628	0.0095163	0.99998	0.0684329	0.0010802
BC050399	Homo sapiens RFNG O-fucosylpeptide 3-beta-N-acetylglucosaminyltransferase, mRNA (cDNA clone IMAGE:5590200), with apparent retained intron	-0.332817	-0.140292	-0.462532	-0.155528	-0.247234	-0.28417	0.177059	-0.374717	-1.52265	-0.212442	-0.737058	-1.13961	0.988824	0.999213	0.698682	0.999967	0.863759	0.688914	0.999268	0.691248	0.0298687	0.99998	0.200037	0.0352215
BTBD2	Homo sapiens BTB (POZ) domain containing 2 (BTBD2), mRNA	-0.332605	-0.174249	-0.0682662	-0.214197	-0.125667	-0.494684	0.101356	-0.299759	-0.899939	-0.0253397	-0.389774	-0.763174	0.94839	0.999213	0.966561	0.999967	0.901789	0.220526	0.999268	0.614545	0.0275367	0.99998	0.279074	0.0196811
FBXL15	Homo sapiens F-box and leucine-rich repeat protein 15 (FBXL15), mRNA	-0.332394	-0.153768	-0.172051	-0.271342	0.0015631	-0.0877554	0.201717	-0.104585	-0.0629748	-0.0811716	-0.071114	-0.167229	0.980815	0.999213	0.909534	0.999967	0.999904	0.89252	0.999268	0.907062	0.910717	0.99998	0.892053	0.691068
UBE3D	Homo sapiens ubiquitin protein ligase E3D (UBE3D), mRNA	-0.332367	-0.0210181	-0.525517	0.0882959	-0.228144	-0.274393	-0.423522	-0.16335	-0.550402	-0.295601	-0.232865	-0.88887	0.958397	0.999213	0.530352	0.999967	0.788956	0.547672	0.999268	0.806782	0.190092	0.99998	0.522439	0.00681588
WHAMMP1	Homo sapiens WAS protein homolog associated with actin, golgi membranes and microtubules pseudogene 1 (WHAMMP1), non-coding RNA	-0.332263	-0.0543726	-0.269889	-0.0947171	-0.303357	-0.391562	-0.0225747	-0.39835	-0.407672	0.0261649	-0.733913	-0.904885	0.880974	0.999213	0.652215	0.999967	0.530534	0.183885	0.999268	0.359306	0.193935	0.99998	0.00497921	0.000279584
RP11-108P20.1:ENSG00000267010		-0.331605	-0.136561	-0.084977	0.103876	-0.248291	-0.0118385	0.598956	0.602853	1.24471	0.217864	0.587973	1.41042	0.961813	0.999213	0.958348	0.999967	0.785394	0.986974	0.999268	0.344817	0.00583884	0.99998	0.112441	5.57142e-05
ZFP14	Homo sapiens ZFP14 zinc finger protein (ZFP14), mRNA	-0.331447	-0.340622	-0.233704	-0.0777162	-0.446611	-0.384493	-0.158838	-0.689692	-1.02455	-0.0486176	-0.552809	-0.835284	0.880974	0.899506	0.709716	0.999967	0.252774	0.166892	0.999268	0.0609744	0.000795646	0.99998	0.0211103	0.000315892
PARP10	Homo sapiens poly (ADP-ribose) polymerase family, member 10 (PARP10), mRNA	-0.330937	-0.125258	-0.444933	-0.219105	-0.205046	-0.629093	0.0603935	-0.608291	-1.03277	0.0480883	-0.39818	-0.736406	0.953144	0.999213	0.593931	0.999967	0.814273	0.115979	0.999268	0.267717	0.0137199	0.99998	0.283151	0.0279913
RP11-166P13.3:ENSG00000263004		-0.330534	-0.514247	-0.215577	-0.378107	-0.335704	-0.911931	-1.57089	-1.40426	-1.53432	-0.562798	-0.94421	-1.40542	0.988824	0.999213	0.899718	0.999967	0.757881	0.0990664	0.999268	0.0471125	0.00638238	0.99998	0.0466744	0.00216336
LOC100131067	Homo sapiens uncharacterized LOC100131067 (LOC100131067)	-0.330374	-0.22557	-0.233492	-0.0126073	-0.286666	-0.637195	-0.366236	-0.918282	-1.65129	0.0853549	-0.70078	-1.47007	0.879222	0.999213	0.705239	0.999967	0.476612	0.0117587	0.999268	0.00920859	9.8986e-07	0.99998	0.00361542	7.95048e-08
WNK3	Homo sapiens WNK lysine deficient protein kinase 3 (WNK3)	-0.329772	-0.598092	-0.746147	-0.256124	-0.783719	-1.64481	-0.256792	-0.616566	-1.49576	-0.220222	-1.15275	-1.41874	0.918574	0.498361	0.0922295	0.999967	0.0376854	4.33942e-06	0.999268	0.139607	4.84596e-05	0.99998	8.4836e-05	8.59254e-07
BC053679	Homo sapiens cDNA: FLJ22715 fis, clone HSI13726	-0.329649	-0.311376	-0.569028	-0.633385	-0.574542	-0.496401	-0.299107	0.517218	0.0116546	0.422013	0.2195	0.344416	0.986671	0.999213	0.587674	0.999967	0.424242	0.293689	0.999268	0.488798	0.984817	0.99998	0.64677	0.390134
FRS3	Homo sapiens fibroblast growth factor receptor substrate 3 (FRS3), mRNA	-0.329446	-0.300563	-0.621348	-0.333094	-0.443773	-0.59669	-0.280952	-0.68096	-0.51485	-0.364884	-0.711366	-0.649538	0.956378	0.999213	0.393828	0.999967	0.530079	0.166582	0.999268	0.230731	0.219352	0.99998	0.056415	0.0529514
TTC3P1	Homo sapiens tetratricopeptide repeat domain 3 pseudogene 1 (TTC3P1), non-coding RNA	-0.329334	-0.503347	-0.657069	-0.405896	-0.415744	-0.609571	-0.238583	-0.435666	-1.08493	-0.0648982	-0.178438	-0.313468	0.960376	0.944553	0.382551	0.999967	0.537732	0.130962	0.999268	0.439272	0.0108029	0.99998	0.656091	0.356006
BOLA1	Homo sapiens bolA homolog 1 (E. coli) (BOLA1), mRNA	-0.329109	-0.12577	0.0346927	-0.306736	-0.0736709	-0.145198	-0.0165545	-0.495352	-0.290852	-0.11011	-0.293901	-0.10269	0.813289	0.999213	0.972733	0.999967	0.905035	0.583423	0.999268	0.121034	0.231408	0.99998	0.162961	0.601989
USP20	Homo sapiens ubiquitin specific peptidase 20 (USP20)	-0.329061	-0.196612	-0.258468	-0.0821554	-0.101462	-0.219698	0.0138406	-0.306304	-0.4215	-0.116071	-0.428726	-0.452036	0.551763	0.922111	0.358573	0.999967	0.760572	0.185347	0.999268	0.160302	0.01202	0.99998	0.00319397	0.000813095
PSMG4	Homo sapiens proteasome (prosome, macropain) assembly chaperone 4 (PSMG4)	-0.328287	-0.140814	0.0218438	-0.194293	-0.200573	-0.412264	0.139234	-0.288893	-1.2374	0.293082	-0.259462	-0.956345	0.846477	0.999213	0.985268	0.999967	0.645959	0.0848927	0.999268	0.413204	3.56734e-05	0.99998	0.251854	3.15877e-05
ADPRM	Homo sapiens ADP-ribose/CDP-alcohol diphosphatase, manganese-dependent (ADPRM), mRNA	-0.327899	-0.190055	-0.24848	-0.243254	-0.0994008	-0.179036	-0.26886	-0.157409	0.0187507	-0.313292	0.179169	-0.17273	0.804347	0.999213	0.604462	0.999967	0.852309	0.468534	0.999268	0.672791	0.946129	0.99998	0.395678	0.368631
APLN	Homo sapiens apelin (APLN), mRNA	-0.327808	0.698036	0.16726	-0.289135	0.191064	-0.0152582	-0.00244644	0.363856	-1.0879	-0.205265	-0.561784	-1.50739	0.988824	0.999213	0.967973	0.999967	0.956558	0.993471	0.999268	0.854956	0.415255	0.99998	0.588705	0.109358
C1orf35	Homo sapiens chromosome 1 open reading frame 35 (C1orf35), mRNA	-0.327691	-0.299545	-0.344149	-0.14015	-0.0340734	0.0169782	0.201525	-0.314645	0.0940009	0.0535402	0.155036	0.268167	0.944339	0.999213	0.643031	0.999967	0.977338	0.974468	0.999268	0.52989	0.800957	0.99998	0.634065	0.324616
SPATA6	Homo sapiens spermatogenesis associated 6 (SPATA6), mRNA	-0.327643	-0.0609639	-0.00388485	-0.120264	-0.590587	-0.424182	-0.357078	-0.702276	-0.92538	0.0161383	-0.74516	-0.770628	0.879222	0.999213	0.996045	0.999967	0.094893	0.113011	0.999268	0.0556579	0.00192092	0.99998	0.00261474	0.000758861
AX747158	Homo sapiens cDNA FLJ34425 fis, clone HHDPC2008297	-0.327501	-0.572678	-0.438006	0.0848803	-0.378518	-0.349974	0.818715	-0.651659	-0.66628	0.258508	-0.275107	-0.941294	0.964725	0.870495	0.639392	0.999967	0.67861	0.511402	0.999268	0.435553	0.261896	0.99998	0.508899	0.01253
KLHL36	Homo sapiens kelch-like family member 36 (KLHL36), mRNA	-0.327162	-0.211247	-0.293565	-0.100807	-0.148636	-0.235492	0.0631148	-0.256221	-0.131474	-0.243223	-0.320978	-0.0941591	0.885413	0.999213	0.619917	0.999967	0.814914	0.453546	0.999268	0.546544	0.671287	0.99998	0.20899	0.695217
DAK	Homo sapiens dihydroxyacetone kinase 2 homolog (S. cerevisiae) (DAK), mRNA	-0.327083	0.118049	0.0506706	0.0675903	0.224702	-0.162033	0.0901927	-0.497816	-1.6815	0.0289452	-0.793707	-2.44381	0.970859	0.999213	0.980274	0.999967	0.814273	0.763052	0.999268	0.420794	0.000346188	0.99998	0.0364299	1.83007e-08
PTPDC1	Homo sapiens protein tyrosine phosphatase domain containing 1 (PTPDC1)	-0.326997	-0.486874	-0.0538414	0.0709324	-0.57896	-0.506485	-0.229392	-0.268326	0.462508	-0.0792189	-0.0230517	0.220124	0.95486	0.904101	0.974306	0.999967	0.365238	0.25307	0.999268	0.698428	0.26878	0.99998	0.957077	0.505887
IQCH-AS1:ENSG00000259673		-0.326962	0.434621	-0.713189	-0.118813	-0.392882	0.0054936	-0.0978011	0.141832	-1.04376	1.25121	1.20377	1.13723	0.991144	0.999213	0.881487	0.999967	0.931149	0.997807	0.999268	0.958649	0.51845	0.99998	0.426453	0.399165
TOB2	Homo sapiens transducer of ERBB2, 2 (TOB2), mRNA	-0.326911	-0.27795	-0.0829653	-0.185834	-0.294716	-0.347023	0.0387956	-0.00220252	0.345145	-0.206791	-0.160283	-0.0793104	0.681255	0.77908	0.888977	0.999967	0.265316	0.0613837	0.999268	0.99416	0.078173	0.99998	0.351796	0.621939
MUSTN1	Homo sapiens musculoskeletal, embryonic nuclear protein 1 (MUSTN1), mRNA	-0.326853	-0.856767	-1.15483	-0.286677	-0.806921	-1.12474	-0.0886661	-0.932332	-1.62592	0.192343	-1.15993	-1.14143	0.988824	0.754894	0.192843	0.999967	0.371983	0.0685234	0.999268	0.313967	0.0270321	0.99998	0.0467667	0.0297356
DKFZp667P0924	Homo sapiens cDNA FLJ41632 fis, clone FCBBF1000297, highly similar to Human protein immuno-reactive with anti-PTH polyclonal antibodies mRNA;Homo sapiens cDNA FLJ54441 complete cds, highly similar to Homo sapiens ankyrin repeat domain 36 (ANKRD36), mRNA	-0.326723	-0.601	-0.409976	-0.556879	-0.342953	-0.641179	0.370933	-0.144232	0.795687	0.0134179	0.0230779	0.270893	0.988824	0.999213	0.846579	0.999967	0.844664	0.433605	0.999268	0.925385	0.31508	0.99998	0.976754	0.668281
C4orf3	Homo sapiens chromosome 4 open reading frame 3 (C4orf3)	-0.32672	-0.0692223	-0.182339	-0.08926	-0.0550679	-0.382389	0.0295491	-0.0863796	-0.892731	0.0235142	-0.297769	-1.05449	0.911522	0.999213	0.806149	0.999967	0.949916	0.187343	0.999268	0.865866	0.00323968	0.99998	0.249154	3.00883e-05
CCDC149	Homo sapiens coiled-coil domain containing 149 (CCDC149)	-0.32666	-0.189472	-0.151125	0.0139722	-0.225944	-0.147416	-0.122799	-0.0744741	-0.0382622	0.156088	-0.205305	-0.058453	0.64882	0.983969	0.720731	0.999967	0.441448	0.465111	0.999268	0.800664	0.851548	0.99998	0.195014	0.698135
DHRS12	Homo sapiens dehydrogenase/reductase (SDR family) member 12 (DHRS12)	-0.326274	-0.226085	-0.271038	-0.151353	-0.203638	-0.571021	-0.251837	-0.651837	-1.75325	-0.0640188	-0.997312	-1.90218	0.681255	0.931252	0.422705	0.999967	0.520417	0.00337188	0.999268	0.0131652	2.35064e-09	0.99998	2.39229e-06	1.36252e-12
VPS28	Homo sapiens vacuolar protein sorting 28 homolog (S. cerevisiae) (VPS28)	-0.326088	-0.201327	-0.280711	-0.13072	-0.0797943	-0.207909	-0.122235	-0.144941	-0.540908	0.0164961	-0.14996	-0.378065	0.720226	0.988215	0.441542	0.999967	0.872671	0.32516	0.999268	0.635964	0.00886874	0.99998	0.423115	0.021275
TBC1D2	Homo sapiens TBC1 domain family, member 2 (TBC1D2)	-0.326021	-0.155031	-0.140135	-0.12933	-0.137791	-0.596991	0.158439	-0.139952	0.183086	-0.288464	-0.0604286	-0.11046	0.944339	0.999213	0.893528	0.999967	0.877683	0.104485	0.999268	0.835798	0.660786	0.99998	0.874418	0.722102
LIMK1	Homo sapiens LIM domain kinase 1 (LIMK1)	-0.325957	0.110889	0.189942	0.140245	0.325744	0.846142	0.150615	0.695222	1.39624	-0.0653054	0.8939	1.49523	0.94839	0.999213	0.852929	0.999967	0.63954	0.0202383	0.999268	0.129936	0.000125792	0.99998	0.00371921	1.30017e-06
VWDE	Homo sapiens von Willebrand factor D and EGF domains (VWDE), mRNA	-0.325854	0.0694768	0.227413	-0.685823	-0.387392	-0.168649	-0.769965	-1.31771	-0.264906	-0.69394	-0.01055	0.399838	0.988824	0.999213	0.947965	0.999967	0.864749	0.891421	0.999268	0.212084	0.75048	0.99998	0.991016	0.560939
ARL17A	Homo sapiens ADP-ribosylation factor-like 17A (ARL17A)	-0.325766	0.0315075	-0.13112	-0.0257948	-0.247845	-0.366216	0.370993	-0.16207	-0.41772	0.106899	-0.529406	-0.461445	0.945505	0.999213	0.905035	0.999967	0.733964	0.351536	0.999268	0.807802	0.320509	0.99998	0.103869	0.114532
AX747758	Homo sapiens cDNA FLJ35520 fis, clone SPLEN2001245	-0.325689	0.0148568	-0.703671	0.137656	0.125336	0.0568376	0.466942	0.132465	0.202706	0.627465	0.406671	0.376076	0.988824	0.999213	0.643031	0.999967	0.957578	0.95847	0.999268	0.927146	0.815678	0.99998	0.56439	0.544255
SP6	Homo sapiens Sp6 transcription factor (SP6);Homo sapiens Sp6 transcription factor (SP6), mRNA	-0.325439	0.0865033	-0.23574	1.23882	0.970224	0.939809	-0.191748	0.684848	1.85033	0.0313144	1.7344	3.40255	0.988824	0.999213	0.932612	0.999967	0.470325	0.276947	0.999268	0.544448	0.0127468	0.99998	0.0119612	9.50541e-07
C1orf112	Homo sapiens chromosome 1 open reading frame 112 (C1orf112), mRNA;Homo sapiens cDNA FLJ10706 fis, clone NT2RP3000852	-0.325194	-0.22008	-0.134531	-0.0312586	-0.257588	-0.23914	-0.263252	-0.297724	-0.173178	-0.216589	-0.516899	-0.288994	0.960376	0.999213	0.919037	0.999967	0.762546	0.61934	0.999268	0.628462	0.691755	0.99998	0.156382	0.383622
FBXL19-AS1	Homo sapiens FBXL19 antisense RNA 1 (head to head) (FBXL19-AS1), non-coding RNA	-0.324964	-0.240465	-0.0127258	0.345282	0.420497	0.554058	-0.255647	-0.208535	-0.556961	0.0842244	-0.313123	-0.472085	0.98714	0.999213	0.994637	0.999967	0.645734	0.276236	0.999268	0.802635	0.293173	0.99998	0.495076	0.238178
FTCD	Homo sapiens formiminotransferase cyclodeaminase (FTCD)	-0.324804	-0.0764642	-0.201539	-0.161853	-0.158976	-0.605469	-0.0596637	-1.07841	-2.73693	-0.131243	-1.5681	-2.56482	0.970859	0.999213	0.878041	0.999967	0.883719	0.158337	0.999268	0.0513575	2.69321e-07	0.99998	9.79325e-05	6.11695e-09
LRP2BP	Homo sapiens LRP2 binding protein (LRP2BP), mRNA	-0.324731	-0.139641	0.120629	-0.468554	-0.708266	-0.30192	0.967272	0.879915	-1.35194	-0.117424	-0.87193	-1.79037	0.965388	0.999213	0.932496	0.999967	0.278507	0.549976	0.999268	0.185817	0.023544	0.99998	0.0297179	2.53872e-05
DQ598910	Homo sapiens cDNA FLJ30147 fis, clone BRACE2000266	-0.324692	0.0391972	0.00823184	0.94117	0.985896	0.887327	-0.353395	-0.483938	0.0978212	0.364616	0.988475	1.10043	0.988824	0.999213	0.997452	0.999967	0.415448	0.274637	0.999268	0.695837	0.910973	0.99998	0.17673	0.0933795
MAPKAPK5-AS1:ENSG00000234608		-0.324416	-0.0175343	-0.201725	-0.0840762	-0.314955	-0.181561	0.0481171	-0.282096	0.463309	-0.48718	0.141373	0.158763	0.97369	0.999213	0.881547	0.999967	0.719431	0.739971	0.999268	0.709293	0.316896	0.99998	0.751259	0.672766
AK127190	Homo sapiens cDNA FLJ45255 fis, clone BRHIP2015153	-0.324387	0.294908	-0.239429	-0.227554	-0.200791	-0.438881	-0.000913772	-0.483883	-0.968505	0.520258	-0.0704268	-0.544353	0.988824	0.999213	0.884787	0.999967	0.853131	0.372724	0.999295	0.488047	0.0533944	0.99998	0.897866	0.197368
HEMK1	Homo sapiens HemK methyltransferase family member 1 (HEMK1), mRNA	-0.324329	-0.286078	-0.524818	-0.253609	-0.224449	-0.534123	-0.162688	-0.655315	-1.3753	-0.0774526	-0.776456	-1.36342	0.792507	0.875769	0.10456	0.999967	0.564617	0.019287	0.999268	0.032993	2.18909e-06	0.99998	0.000289481	1.08489e-08
WDR5	Homo sapiens WD repeat domain 5 (WDR5)	-0.324299	-0.125854	-0.187409	-0.122294	-0.103408	-0.438577	-0.0769798	-0.184826	-0.621553	-0.0714451	-0.381756	-0.83126	0.880974	0.999213	0.783543	0.999967	0.8799	0.108146	0.999268	0.667654	0.0284979	0.99998	0.113459	0.000346234
CEP250	Homo sapiens centrosomal protein 250kDa (CEP250), mRNA	-0.324122	-0.249109	-0.135815	-0.161741	-0.300195	-0.140049	-0.035897	-0.0399232	0.284464	0.00821422	-0.230724	0.286813	0.664995	0.852807	0.765479	0.999967	0.260378	0.499545	0.999268	0.910536	0.137971	0.99998	0.16937	0.0531445
PRX	Homo sapiens periaxin (PRX)	-0.324028	0.0425795	-0.788575	-0.592456	0.547073	0.136867	0.396007	0.600259	1.02191	0.455025	0.821515	1.13334	0.981676	0.999213	0.336206	0.999967	0.419928	0.814118	0.999268	0.317907	0.0183013	0.99998	0.033715	0.00163643
ARMC7	Homo sapiens armadillo repeat containing 7 (ARMC7), mRNA	-0.324023	-0.184036	-0.146075	0.0246537	0.147387	0.434973	0.00374826	0.643939	1.48255	-0.0639732	1.03336	1.6201	0.944339	0.999213	0.888373	0.999967	0.851313	0.186009	0.999268	0.11266	1.1088e-05	0.99998	0.000271926	3.40085e-08
PDE4C	Homo sapiens phosphodiesterase 4C, cAMP-specific (PDE4C)	-0.323792	0.229012	0.0387732	0.0532725	1.26746	1.10914	0.373491	1.245	1.75029	0.701137	1.88016	2.52272	0.988824	0.999213	0.99111	0.999967	0.169216	0.107183	0.999268	0.172659	0.0112183	0.99998	0.0048955	7.5026e-05
AK299501	Homo sapiens cDNA FLJ56920 complete cds, weakly similar to Inorganic pyrophosphatase 2, mitochondrial precursor (EC 3.6.1.1)	-0.323717	-0.467799	-0.171179	-0.113003	-0.161161	0.0982247	-0.0556006	0.0276065	0.0596389	0.113946	0.296931	0.459131	0.962034	0.969028	0.894739	0.999967	0.867564	0.847704	0.999268	0.971288	0.899431	0.99998	0.419454	0.147166
CDK5RAP3	Homo sapiens CDK5 regulatory subunit associated protein 3 (CDK5RAP3)	-0.323513	-0.160944	-0.275804	-0.264751	-0.424207	-0.609065	-0.0737466	-0.456367	-0.614266	-0.0946354	-0.645719	-0.782962	0.830176	0.999213	0.575185	0.999967	0.186619	0.0095767	0.999268	0.149981	0.0125362	0.99998	0.00241735	0.000117129
SNX27	Homo sapiens sorting nexin family member 27 (SNX27), mRNA	-0.323506	-0.267974	-0.218495	-0.125073	-0.324682	-0.496107	0.00482564	-0.0281392	-0.0714685	-0.010998	-0.104749	-0.0629336	0.571565	0.669503	0.474842	0.999967	0.125682	0.00222473	0.999268	0.926616	0.691335	0.99998	0.487253	0.646113
ZNF714	Homo sapiens zinc finger protein 714 (ZNF714), mRNA	-0.323308	0.217386	-0.305505	0.703197	1.00587	1.11009	-0.0912399	0.69048	0.34221	-0.105537	0.517088	0.454298	0.988824	0.999213	0.886749	0.999967	0.363371	0.128951	0.999268	0.581574	0.715948	0.99998	0.419354	0.42242
XYLT2	Homo sapiens xylosyltransferase II (XYLT2), mRNA	-0.323289	-0.209232	-0.374986	-0.247931	-0.259593	-0.283915	-0.150625	-0.233395	-0.129336	-0.00719477	-0.127435	0.201801	0.832079	0.999213	0.376565	0.999967	0.509569	0.248405	0.999268	0.506292	0.616572	0.99998	0.584756	0.30021
APOC3	Homo sapiens apolipoprotein C-III (APOC3), mRNA	-0.322932	-0.0828936	-0.130976	-0.255057	-0.328663	-0.842623	-0.218412	-0.948324	-2.25017	-0.225718	-1.51845	-2.96264	0.968146	0.999213	0.927533	0.999967	0.67191	0.0368886	0.999268	0.0726882	1.24537e-06	0.99998	6.70398e-05	1.26168e-11
PELI2	Homo sapiens pellino E3 ubiquitin protein ligase family member 2 (PELI2), mRNA	-0.322827	0.3236	0.626763	-0.0292928	-0.385016	0.354836	0.830104	-0.216143	0.550632	-0.330962	-1.44519	-0.255104	0.95486	0.999213	0.292587	0.999967	0.553675	0.351271	0.999268	0.794959	0.251764	0.99998	0.000604013	0.446728
AGFG2	Homo sapiens ArfGAP with FG repeats 2 (AGFG2), mRNA	-0.32278	-0.137291	-0.268093	-0.178014	-0.290799	-0.71477	-0.147036	-0.895549	-1.93248	0.0646903	-1.09375	-1.80051	0.880974	0.999213	0.649115	0.999967	0.513823	0.0077127	0.999268	0.0122918	4.45678e-08	0.99998	3.07958e-05	6.41708e-10
TNFRSF25	Homo sapiens tumor necrosis factor receptor superfamily, member 25 (TNFRSF25)	-0.322473	0.3866	-0.220355	-0.664436	0.787974	0.41008	0.758981	1.3499	2.25034	0.23115	1.98363	2.20166	0.988824	0.999213	0.948939	0.999967	0.638387	0.718053	0.999268	0.285766	0.0138484	0.99998	0.00946967	0.0019691
ZCCHC9	Homo sapiens zinc finger, CCHC domain containing 9 (ZCCHC9)	-0.322447	-0.264679	-0.236656	-0.171261	-0.449409	-0.556207	-0.04391	-0.386462	-0.451607	0.0449315	-0.437299	-0.462807	0.424334	0.562868	0.339205	0.999967	0.00944832	0.000185329	0.999268	0.0435792	0.00316696	0.99998	0.00089643	0.000169155
LOC100507424	Homo sapiens uncharacterized LOC100507424 (LOC100507424), non-coding RNA	-0.322032	-0.231683	-0.700591	0.0128793	0.0425357	-0.826103	0.507405	-0.612379	-0.359582	0.772904	-0.442816	-0.627173	0.988824	0.999213	0.669279	0.999967	0.989549	0.30407	0.999268	0.622733	0.677477	0.99998	0.555851	0.340052
ALKBH7	Homo sapiens alkB, alkylation repair homolog 7 (E. coli) (ALKBH7), mRNA	-0.322021	0.0185599	-0.145404	-0.186349	-0.164057	-0.347658	-0.0380885	-0.672806	-1.02955	-0.334329	-0.767066	-1.01391	0.979113	0.999213	0.920426	0.999967	0.890993	0.507995	0.999268	0.319321	0.0429524	0.99998	0.0792556	0.0124479
TIFA	Homo sapiens TRAF-interacting protein with forkhead-associated domain (TIFA), mRNA	-0.321915	-0.225338	-0.0398907	0.0893948	-0.0400656	-0.355554	-0.26228	-0.399442	-1.14843	0.0237888	-0.827997	-1.22491	0.813289	0.99702	0.969645	0.999967	0.955893	0.122742	0.999268	0.20436	2.76386e-05	0.99998	0.000200142	1.25604e-07
ARG1	Homo sapiens arginase, liver (ARG1)	-0.321782	-0.286666	-0.516314	-0.0567937	-0.0958302	-0.817062	-0.13014	-0.812378	-2.40247	-0.194172	-1.55959	-4.69172	0.988824	0.999213	0.741281	0.999967	0.964445	0.207987	0.999268	0.352346	0.000332	0.99998	0.00564775	5.06159e-11
SETD1A	Homo sapiens SET domain containing 1A (SETD1A), mRNA	-0.321778	-0.0695647	-0.203318	-0.151526	-0.232553	-0.2644	0.253394	-0.00356712	-0.0577668	-0.0987177	-0.232407	-0.226081	0.789033	0.999213	0.659468	0.999967	0.50939	0.228641	0.999268	0.99218	0.816113	0.99998	0.224613	0.188731
LRFN3	Homo sapiens leucine rich repeat and fibronectin type III domain containing 3 (LRFN3), mRNA	-0.321767	-0.138896	-0.301795	0.297871	0.287863	0.225678	0.355376	0.0377796	0.249862	-0.0264308	-0.0557193	0.25784	0.9819	0.999213	0.797001	0.999967	0.772483	0.698316	0.999268	0.965176	0.604891	0.99998	0.9118	0.496226
A1BG-AS1	Homo sapiens A1BG antisense RNA 1 (A1BG-AS1), non-coding RNA	-0.321708	-0.749801	-1.0062	0.885746	0.783308	-0.243135	0.287993	0.438544	-0.780299	0.0912972	-0.371052	-1.68802	0.988824	0.913689	0.360067	0.999967	0.470442	0.782649	0.999268	0.813657	0.540077	0.99998	0.573928	0.00827884
CYP2C8	Homo sapiens cytochrome P450, family 2, subfamily C, polypeptide 8 (CYP2C8)	-0.321339	-0.181572	-0.338601	-0.069466	-0.354322	-2.99908	-0.0776842	-0.910808	-5.49392	-0.268227	-1.32031	-5.41738	0.988824	0.999213	0.895151	0.999967	0.852309	0.000875553	0.999268	0.441672	0.00127167	0.99998	0.0696256	2.14233e-05
C19orf25	Homo sapiens chromosome 19 open reading frame 25 (C19orf25), mRNA	-0.321321	0.032754	-0.0898981	-0.375464	-0.0458561	-0.523027	0.104974	-0.181062	-0.738209	0.113264	0.0109824	-0.145085	0.980022	0.999213	0.958791	0.999967	0.975952	0.274807	0.999268	0.807802	0.115951	0.99998	0.982081	0.712506
NUDT16L1	Homo sapiens nudix (nucleoside diphosphate linked moiety X)-type motif 16-like 1 (NUDT16L1)	-0.320895	-0.123237	-0.163647	-0.203592	-0.126894	-0.473776	-0.148712	-0.2861	-0.752831	-0.273157	-0.477287	-0.71627	0.613375	0.999213	0.655723	0.999967	0.701096	0.00629643	0.999268	0.250076	0.000190586	0.99998	0.0032604	9.52354e-06
OLFM2	Homo sapiens olfactomedin 2 (OLFM2), mRNA	-0.320894	-0.0442139	-0.320671	0.136409	0.305742	0.331992	0.179076	0.292659	-0.122505	0.415997	0.131026	-0.202967	0.988824	0.999213	0.906483	0.999967	0.882109	0.738337	0.999268	0.809876	0.887563	0.99998	0.879003	0.773904
SLX1A	Homo sapiens SLX1 structure-specific endonuclease subunit homolog A (S. cerevisiae) (SLX1A)	-0.320868	-0.0723563	-0.195612	-0.148209	-0.0427756	-0.0435476	0.0918394	0.0446336	0.452861	-0.231585	-0.251272	0.147051	0.941355	0.999213	0.814489	0.999967	0.966946	0.923944	0.999268	0.941472	0.144039	0.99998	0.383585	0.567862
AK123416	Homo sapiens cDNA FLJ41422 fis, clone BRHIP2003048	-0.320864	0.208891	-0.0134096	0.6861	0.647353	-0.164677	0.647748	0.365888	-0.287414	0.817046	0.629391	0.183107	0.988824	0.999213	0.995621	0.999967	0.583385	0.86389	0.999268	0.716877	0.690923	0.99998	0.310546	0.763452
TCEA2	Homo sapiens transcription elongation factor A (SII), 2 (TCEA2)	-0.320797	0.148543	-0.322651	0.0379232	0.0160447	-0.748004	0.0122954	-0.764805	-2.7247	0.374429	-1.11386	-2.14635	0.988824	0.999213	0.913311	0.999967	0.999213	0.395312	0.999268	0.489897	0.00199642	0.99998	0.129019	0.00280397
TIGD2	Homo sapiens tigger transposable element derived 2 (TIGD2), mRNA	-0.320685	-0.731253	-0.807022	-0.0619122	-0.453316	-1.24342	-0.42181	-0.829222	-2.15411	-0.0230796	-1.18736	-2.2399	0.739163	0.0211737	0.00145686	0.999967	0.0694497	1.92417e-07	0.999268	0.00180908	3.40655e-11	0.99998	6.932e-08	1.10594e-14
PLEKHO2	Homo sapiens pleckstrin homology domain containing, family O member 2 (PLEKHO2)	-0.320557	-0.142927	0.00566615	0.360235	0.550951	0.756526	0.414585	0.878615	1.62267	0.210906	0.899601	1.58231	0.986671	0.999213	0.997004	0.999967	0.493322	0.119026	0.999268	0.132995	0.000403066	0.99998	0.0216395	3.10737e-05
THBS3	Homo sapiens thrombospondin 3 (THBS3)	-0.320445	-0.320383	-0.225692	-0.361042	-0.480974	-0.471522	-0.0311661	-0.450883	-0.758888	-0.207941	-0.785071	-0.791416	0.885413	0.946522	0.727196	0.999967	0.220589	0.0937314	0.999268	0.253324	0.0120329	0.99998	0.00225563	0.000828422
MED26	Homo sapiens mediator complex subunit 26 (MED26), mRNA	-0.320142	-0.263735	-0.061576	0.165248	0.0329618	-0.0331048	0.199709	-0.0477954	-0.0355347	-0.0011978	-0.0306542	0.100294	0.697858	0.825231	0.920426	0.999967	0.957121	0.903303	0.999268	0.895263	0.87575	0.99998	0.880905	0.529202
LINC00950	Homo sapiens long intergenic non-protein coding RNA 950 (LINC00950), non-coding RNA	-0.319982	-0.0552571	0.100712	-0.300284	-0.188678	-0.22566	-0.478472	-0.59113	-0.984341	-0.0938606	-0.851849	-0.798939	0.94839	0.999213	0.932239	0.999967	0.814596	0.589037	0.999268	0.289708	0.02204	0.99998	0.0129826	0.0104808
MRPL41	Homo sapiens mitochondrial ribosomal protein L41 (MRPL41), nuclear gene encoding mitochondrial protein, mRNA	-0.319888	-0.121359	-0.222301	-0.116306	-0.0282484	-0.508734	0.171562	-0.174136	-0.576416	-0.357125	-0.619137	-0.901035	0.94839	0.999213	0.815972	0.999967	0.982721	0.177398	0.999268	0.786142	0.155758	0.99998	0.0701931	0.00509619
C1orf174	Homo sapiens chromosome 1 open reading frame 174 (C1orf174), mRNA	-0.319797	0.0102985	0.0374089	-0.0793575	-0.234747	-0.200008	-0.0122948	-0.175646	-0.383252	-0.133628	-0.564077	-0.362833	0.630291	0.999213	0.953707	0.999967	0.355091	0.253496	0.999268	0.468336	0.0255114	0.99998	0.000246486	0.00656037
METTL20	Homo sapiens methyltransferase like 20 (METTL20)	-0.319445	-0.450871	-0.0652655	-0.213379	-0.535978	-1.04296	-0.0267187	-0.638458	-1.92221	0.0132656	-0.937869	-1.37111	0.89188	0.684861	0.949027	0.999967	0.141293	0.000358366	0.999268	0.0978317	1.46361e-06	0.99998	0.000457756	8.00633e-07
TBC1D10B	Homo sapiens TBC1 domain family, member 10B (TBC1D10B), mRNA	-0.319433	-0.208899	-0.363744	0.0175421	0.0776585	-0.110362	-0.0273847	-0.240655	-0.29197	-0.156863	-0.140553	-0.103791	0.731567	0.983969	0.243783	0.999967	0.874858	0.639333	0.999268	0.370857	0.132235	0.99998	0.425721	0.510998
C17orf59	Homo sapiens chromosome 17 open reading frame 59 (C17orf59), mRNA	-0.319401	-0.229701	0.0198113	-0.0384312	-0.0945994	0.0666852	0.156838	-0.234792	-0.357825	-0.0400835	-0.0983105	-0.133228	0.945854	0.999213	0.99111	0.999967	0.921469	0.88677	0.999268	0.65919	0.313591	0.99998	0.783515	0.653988
SPAG4	Homo sapiens sperm associated antigen 4 (SPAG4), mRNA	-0.319166	0.636554	0.821215	0.0291049	1.16741	0.787425	0.699898	1.59452	1.59456	0.818617	1.94786	1.61253	0.989273	0.999213	0.746444	0.999967	0.465751	0.477664	0.999268	0.326792	0.185723	0.99998	0.0548338	0.0848326
PLOD1	Homo sapiens procollagen-lysine, 2-oxoglutarate 5-dioxygenase 1 (PLOD1), mRNA	-0.319161	-0.063755	-0.0355336	-0.11915	-0.040524	-0.157914	-0.0781043	-0.017346	0.356381	-0.00448061	0.100609	0.603987	0.92685	0.999213	0.979617	0.999967	0.966946	0.646731	0.999268	0.975074	0.245723	0.99998	0.730413	0.0119739
WSCD1	Homo sapiens WSC domain containing 1 (WSCD1), mRNA	-0.319028	-0.0548265	0.298838	0.184215	0.354598	0.744308	-0.26081	0.0153112	0.0209497	0.194918	0.00800258	0.182615	0.945505	0.999213	0.687416	0.999967	0.530472	0.0223851	0.999268	0.980769	0.955907	0.99998	0.982491	0.512483
INPP5E	Homo sapiens inositol polyphosphate-5-phosphatase, 72 kDa (INPP5E), nuclear gene encoding mitochondrial protein, mRNA	-0.318844	-0.220788	-0.277088	-0.121411	0.0690942	0.0165191	0.211082	0.145876	-0.0525064	0.0303629	-0.188643	-0.333479	0.944339	0.999213	0.717476	0.999967	0.946952	0.974575	0.999268	0.786355	0.89151	0.99998	0.547769	0.214665
AK054623	Homo sapiens cDNA FLJ30061 fis, clone ADRGL2000117	-0.318548	-0.29333	0.304099	0.177665	-0.226885	-0.116774	0.125429	-0.0290032	0.118552	0.423252	0.0498359	0.253138	0.918574	0.988215	0.60517	0.999967	0.705519	0.7595	0.999268	0.963719	0.745683	0.99998	0.890476	0.353117
PGAP3	Homo sapiens post-GPI attachment to proteins 3 (PGAP3), mRNA	-0.318153	0.0543333	0.192942	-0.21681	-0.530452	-0.551912	-0.262114	-0.804694	-0.964922	-0.175137	-1.03338	-0.99193	0.772224	0.999213	0.664456	0.999967	0.0393834	0.00714312	0.999268	0.00327046	3.03892e-05	0.99998	1.50363e-06	4.2289e-07
CAPN10	Homo sapiens calpain 10 (CAPN10)	-0.318035	-0.134881	-0.060157	-0.0747583	0.153901	0.0269986	0.287815	-0.0519983	0.00939068	0.0646985	-0.13442	0.000542822	0.955141	0.999213	0.972218	0.999967	0.874858	0.96373	0.999268	0.945755	0.983757	0.99998	0.739606	0.998707
PDE8B	Homo sapiens phosphodiesterase 8B (PDE8B)	-0.317997	-0.625744	-0.983353	1.87432	1.72032	2.18617	-0.148755	0.177593	1.98992	-2.47788	0.920485	2.13609	0.991144	0.999213	0.804768	0.999967	0.57429	0.221495	0.999268	0.955243	0.195735	0.99998	0.512176	0.0634274
AL832007	Homo sapiens mRNA; cDNA DKFZp451O043 (from clone DKFZp451O043)	-0.317798	-0.981282	-0.357503	-0.345798	0.741223	0.538151	0.860533	1.24313	0.844555	0.24359	1.19902	0.798551	0.990891	0.999213	0.93738	0.999967	0.766606	0.716728	0.999268	0.3972	0.447299	0.99998	0.235171	0.392479
AUNIP	Homo sapiens aurora kinase A and ninein interacting protein (AUNIP), mRNA	-0.317659	0.0599676	-0.60865	-0.61214	1.65092	3.16973	0.637779	1.45101	4.34796	2.10904	4.0835	5.52465	0.989273	0.999213	0.843074	0.999967	0.335994	0.00415161	0.999268	0.336961	9.49954e-05	0.99998	5.59221e-05	5.56266e-08
PFAS	Homo sapiens phosphoribosylformylglycinamidine synthase (PFAS), mRNA	-0.317632	-0.422615	-0.62258	-0.302011	-0.664294	-0.934284	-0.283486	-1.16389	-1.5445	-0.199584	-1.35828	-2.04081	0.756282	0.426278	0.021891	0.999967	0.0059174	2.22672e-05	0.999268	8.62288e-05	2.5953e-08	0.99998	1.172e-08	2.3673e-13
BRPF3	Homo sapiens bromodomain and PHD finger containing, 3 (BRPF3), mRNA	-0.317373	-0.198703	-0.294172	-0.130572	-0.233495	-0.245164	-0.0466422	-0.105486	-0.00215807	-0.0143741	-0.211682	-0.0892889	0.0835354	0.474005	0.0272641	0.999967	0.0646593	0.0129289	0.999268	0.468136	0.98525	0.99998	0.0163187	0.275876
KIAA1328	Homo sapiens KIAA1328 (KIAA1328), mRNA	-0.317229	-0.30087	-0.154442	-0.0405011	-0.553093	-0.417757	-0.395998	-0.515578	-0.409851	0.172864	-0.333079	-0.220371	0.941355	0.994995	0.858871	0.999967	0.200235	0.183246	0.999268	0.182524	0.157765	0.99998	0.216722	0.366225
PCDHGB4	Homo sapiens protocadherin gamma subfamily B, 4 (PCDHGB4)	-0.31703	0.0768401	0.0884977	-0.269222	0.0485314	0.535515	-0.0928166	-0.278393	-0.469547	-0.444032	-0.297666	-0.530732	0.98577	0.999213	0.959793	0.999967	0.972788	0.207575	0.999268	0.636546	0.236043	0.99998	0.407236	0.0926278
TOB2P1	Homo sapiens transducer of ERBB2, 2 pseudogene 1 (TOB2P1), non-coding RNA	-0.316607	-0.66333	-2.11398	-0.0345408	0.143905	-0.457733	-1.41885	-0.664969	-0.471525	-0.416559	-0.375816	-0.691454	0.988824	0.999213	0.0691325	0.999967	0.946952	0.578096	0.999268	0.504535	0.508117	0.99998	0.577407	0.235356
IGF2	Homo sapiens insulin-like growth factor 2 (somatomedin A) (IGF2)	-0.31658	0.685213	0.26371	0.106838	2.28231	3.67974	0.163625	1.28003	0.291099	2.31628	5.24379	4.25979	0.99598	0.999213	0.986409	0.999967	0.757881	0.330516	0.999268	0.776638	0.929177	0.99998	0.0975495	0.144262
AK021933	Homo sapiens cDNA FLJ11871 fis, clone HEMBA1007052	-0.316578	0.0974878	0.583235	0.21092	0.0277399	1.09349	0.82528	0.264773	1.35328	0.234629	0.0828954	1.05085	0.988824	0.999213	0.584777	0.999967	0.991619	0.0300643	0.999268	0.762539	0.00856868	0.99998	0.877026	0.00783557
SCRN2	Homo sapiens secernin 2 (SCRN2)	-0.316531	-0.221989	-0.652103	-0.374147	-0.486794	-0.912513	-0.284189	-1.01884	-1.84097	-0.105858	-0.925973	-1.47416	0.880974	0.999213	0.0803508	0.999967	0.164535	0.000821138	0.999268	0.0055222	4.43251e-07	0.99998	0.000346417	1.17143e-07
ZNF443	Homo sapiens zinc finger protein 443 (ZNF443), mRNA	-0.316447	0.0358815	-0.030009	0.129986	0.0920531	0.361927	0.125747	0.417562	0.361333	0.0750676	0.184833	-0.285288	0.941355	0.999213	0.984366	0.999967	0.91814	0.266771	0.999268	0.331238	0.258011	0.99998	0.520179	0.260608
GAPDH	Homo sapiens glyceraldehyde-3-phosphate dehydrogenase (GAPDH)	-0.316206	-0.0796689	0.0338106	-0.106233	-0.0795358	-0.22121	-0.0883829	-0.213896	-0.278368	-0.0274007	-0.292706	-0.490791	0.847947	0.999213	0.97484	0.999967	0.896428	0.375817	0.999268	0.534502	0.251929	0.99998	0.161179	0.0103111
ZNF668	Homo sapiens zinc finger protein 668 (ZNF668)	-0.316188	-0.107319	0.204123	-0.143182	0.0192959	-0.103688	-0.257817	-0.494089	-0.0653375	-0.155502	-0.166197	-0.130982	0.977927	0.999213	0.869297	0.999967	0.993748	0.864325	0.999268	0.41958	0.892192	0.99998	0.695242	0.723233
HCG18	Homo sapiens HLA complex group 18 (non-protein coding) (HCG18)	-0.315599	-0.216812	-0.160448	0.26181	-0.0940539	0.00103624	-0.185457	0.0648026	0.272948	0.238719	0.0869898	0.327546	0.918574	0.999213	0.836687	0.999967	0.899603	0.997664	0.999268	0.899522	0.334286	0.99998	0.750488	0.126783
BNIP3L	Homo sapiens BCL2/adenovirus E1B 19kDa interacting protein 3-like (BNIP3L), mRNA	-0.315594	-0.0537431	0.16296	0.0116482	0.028497	0.0475692	-0.0125205	-0.0713081	-0.0145801	0.0328155	-0.0905991	-0.0145584	0.941355	0.999213	0.859409	0.999967	0.978987	0.915339	0.999268	0.903871	0.969512	0.99998	0.778975	0.959874
NAGA	Homo sapiens N-acetylgalactosaminidase, alpha- (NAGA), mRNA	-0.315548	-0.159407	-0.213271	-0.112523	-0.228806	-0.468084	-0.1217	-0.365644	-0.915239	0.028975	-0.611905	-0.932228	0.530599	0.983969	0.456387	0.999967	0.300331	0.00241891	0.999268	0.068197	6.73817e-07	0.99998	3.24721e-05	2.7399e-09
MSANTD3-TMEFF1	Homo sapiens MSANTD3-TMEFF1 readthrough (MSANTD3-TMEFF1), mRNA	-0.315379	-0.339332	-0.0949609	-0.0728167	0.124909	0.555301	0.385531	0.408317	0.412829	0.384037	0.375579	0.381877	0.958391	0.999213	0.947477	0.999967	0.909479	0.158337	0.999268	0.464282	0.301217	0.99998	0.297019	0.234519
CFHR4	Homo sapiens complement factor H-related 4 (CFHR4)	-0.315296	-0.138306	-0.708806	-0.216962	-0.436153	-0.877554	-0.51462	-0.793694	-2.49089	0.708058	-0.387087	-1.55648	0.988824	0.999213	0.437656	0.999967	0.66466	0.119503	0.999268	0.377319	0.00180961	0.99998	0.529207	0.00882679
SUMO1P3	Homo sapiens SUMO1 pseudogene 3 (SUMO1P3), non-coding RNA	-0.315294	0.229029	0.602356	-0.0110219	-0.427592	-0.161005	-0.335941	-0.289204	-0.771506	0.116766	-0.163284	-0.311633	0.94839	0.999213	0.225912	0.999967	0.395682	0.674976	0.999268	0.547143	0.0237686	0.99998	0.60434	0.243185
C11orf83	Homo sapiens chromosome 11 open reading frame 83 (C11orf83), mRNA	-0.315157	-0.115025	-0.147368	0.0853983	-0.031289	-0.414991	0.173498	-0.196432	-0.635494	-0.200782	-0.560074	-1.04146	0.956453	0.999213	0.90444	0.999967	0.981842	0.323095	0.999268	0.76719	0.132235	0.99998	0.127237	0.00309539
ZNF814	Homo sapiens zinc finger protein 814 (ZNF814), mRNA	-0.314988	-0.283136	-0.467299	0.121794	-0.407927	-0.684321	-0.347856	-0.344602	-1.92474	-0.106982	-0.751013	-2.52257	0.850251	0.948614	0.222091	0.999967	0.267639	0.00959895	0.999268	0.37004	7.20898e-07	0.99998	0.00228607	5.31019e-11
PAGR1	Homo sapiens PAXIP1 associated glutamate-rich protein 1 (PAGR1), mRNA	-0.314898	-0.282933	-0.464371	-0.301083	-0.410836	-0.627568	-0.0206172	-0.461294	-0.949183	0.0127276	-0.566115	-1.02648	0.789104	0.853756	0.137974	0.999967	0.13185	0.00272324	0.999268	0.0892707	5.37341e-05	0.99998	0.00278908	3.6214e-07
[truncated: 13,960 more rows]
